# Supplementary material for: A comprehensive study of the genomic differentiation between temperate Dent and Flint maize
Source: Genome Biol. 2016 Jul 8;17:137. doi: 10.1186/s13059-016-1009-x (PMC4937532; doi:10.1186/s13059-016-1009-x)
Supplement: Additional file 3: Table S3. — Gene-wise statistics for 1407 candidate genes identified in the 70 Dent (N = 876) and 66 Flint (N = 545) lines based on genotyping data. (XLSX 1238 kb) [file 13059_2016_1009_MOESM3_ESM.xlsx]

## Sheet: Table.S3_candidate.genes
Table S3: Gene-wise statistics for 1,407 candidate genes identified in the 70 Dent (N = 876) and 66 Flint (N = 545) lines based on genotyping data.
GeneID	Chr	Start	Stop	Pool	Nucleotide diversity π		Tajima´s D		CLRa		FST
		[Mb]	[Mb]		Dent	Flint	Dent	Flint	Dent	Flint
GRMZM2G058632	1	1.276	1.290	Flint	0.356	0.162	0.994	-0.203	2.405	15.110	0.272
GRMZM2G341934	1	4.601	4.605	Dent	0.113	0.353	-0.394	0.900	30.923	0.883	0.351
GRMZM2G040762	1	4.607	4.615	Dent	0.066	0.312	-0.744	0.607	30.923	0.883	0.358
GRMZM2G105415	1	4.716	4.721	Dent	0.084	0.264	-0.618	0.492	30.923	0.883	0.323
GRMZM2G105436	1	4.723	4.725	Dent	0.151	0.264	-0.151	0.492	30.923	0.883	0.282
GRMZM2G177508	1	5.589	5.591	Flint	0.333	0.156	0.819	-0.275	1.886	12.079	0.261
GRMZM2G325462	1	5.629	5.629	Flint	0.333	0.156	0.819	-0.275	1.886	12.079	0.261
GRMZM2G025552	1	5.632	5.634	Flint	0.318	0.156	0.819	-0.275	1.886	12.079	0.261
GRMZM2G319057	1	16.587	16.588	Flint	0.387	0.219	1.069	0.053	5.292	8.459	0.315
GRMZM2G017254	1	16.595	16.603	Flint	0.363	0.190	0.928	-0.120	5.292	8.459	0.354
GRMZM2G016511	1	16.604	16.607	Flint	0.332	0.191	0.737	-0.117	5.292	8.459	0.354
GRMZM2G174236	1	35.043	35.055	Flint	0.314	0.057	0.961	-0.215	9.015	17.616	0.324
GRMZM2G136513	1	35.133	35.137	Flint	0.333	0.057	0.850	-0.215	9.015	17.616	0.324
AC205100.3_FG001	1	35.142	35.147	Flint	0.333	0.082	0.850	0.131	9.015	17.616	0.302
GRMZM2G332705	1	35.149	35.150	Flint	0.333	0.082	0.850	0.131	9.015	17.616	0.302
GRMZM2G030422	1	35.240	35.251	Dent	0.061	0.246	-0.785	0.406	12.782	17.616	0.568
GRMZM2G025726	1	35.330	35.331	Dent	0.061	0.273	-0.785	0.506	12.782	3.500	0.627
GRMZM2G164562	1	35.455	35.466	Dent	0.093	0.262	-0.604	0.402	12.782	3.500	0.627
GRMZM5G899202	1	35.491	35.493	Dent	0.145	0.264	-0.302	0.402	12.782	3.500	0.558
GRMZM2G427438	1	47.593	47.595	Dent	0.178	0.380	-0.007	1.115	42.726	0.472	0.327
GRMZM2G427418	1	47.597	47.601	Dent	0.131	0.387	-0.370	1.115	42.726	0.472	0.349
GRMZM2G122965	1	47.699	47.705	Dent	0.123	0.361	-0.484	0.955	42.726	1.492	0.352
GRMZM2G017400	1	47.994	47.995	Dent	0.159	0.268	-0.289	0.430	44.327	1.492	0.306
GRMZM2G129872	1	48.007	48.008	Dent	0.159	0.278	-0.289	0.446	44.327	1.492	0.306
GRMZM2G016020	1	48.010	48.011	Dent	0.159	0.278	-0.289	0.446	44.327	1.492	0.306
GRMZM2G335358	1	48.020	48.021	Dent	0.159	0.278	-0.289	0.446	44.327	1.492	0.306
GRMZM2G057027	1	48.092	48.098	Dent	0.159	0.312	-0.289	0.605	44.327	0.761	0.356
GRMZM2G064597	1	48.107	48.108	Dent	0.159	0.332	-0.289	0.722	44.327	0.761	0.356
GRMZM2G084799	1	48.117	48.128	Dent	0.159	0.332	-0.289	0.722	44.327	0.761	0.356
GRMZM2G111990	1	48.140	48.141	Dent	0.159	0.332	-0.289	0.722	44.327	0.761	0.356
GRMZM2G112263	1	48.158	48.158	Dent	0.159	0.332	-0.289	0.722	44.327	0.761	0.356
GRMZM2G066352	1	48.233	48.239	Dent	0.169	0.480	-0.207	1.605	59.971	1.694	0.376
GRMZM2G452170	1	48.360	48.360	Dent	0.145	0.471	-0.351	1.605	59.971	1.694	0.374
GRMZM2G021433	1	48.419	48.421	Dent	0.141	0.470	-0.399	1.622	59.971	1.694	0.382
GRMZM2G317487	1	48.527	48.530	Dent	0.151	0.402	-0.342	1.140	53.818	0.550	0.373
GRMZM2G022945	1	48.531	48.535	Dent	0.158	0.345	-0.296	0.804	53.818	0.550	0.373
GRMZM2G010000	1	48.553	48.556	Dent	0.191	0.331	-0.081	0.719	53.818	0.550	0.327
GRMZM2G427164	1	85.337	85.338	Flint	0.353	0.172	0.916	-0.178	3.966	25.495	0.347
GRMZM2G427143	1	85.339	85.339	Flint	0.353	0.172	0.916	-0.178	3.966	25.495	0.347
GRMZM2G515580	1	85.413	85.413	Flint	0.353	0.154	0.916	-0.339	3.966	25.495	0.384
GRMZM2G054304	1	85.428	85.429	Flint	0.353	0.154	0.916	-0.339	3.966	25.495	0.384
GRMZM2G103668	1	85.546	85.547	Flint	0.353	0.154	0.916	-0.339	3.966	25.495	0.384
GRMZM2G077530	1	85.686	85.688	Flint	0.353	0.139	0.916	-0.425	3.966	25.495	0.389
GRMZM2G377185	1	85.692	85.693	Flint	0.353	0.139	0.916	-0.425	3.966	25.495	0.389
GRMZM2G077562	1	85.693	85.695	Flint	0.353	0.139	0.916	-0.425	3.966	25.495	0.389
GRMZM2G474129	1	85.714	85.715	Flint	0.353	0.139	0.916	-0.425	3.966	25.495	0.389
GRMZM2G175134	1	85.715	85.717	Flint	0.353	0.139	0.916	-0.425	3.966	25.495	0.389
GRMZM5G813670	1	85.730	85.733	Flint	0.352	0.139	0.914	-0.425	3.966	25.495	0.408
GRMZM2G474211	1	85.732	85.733	Flint	0.352	0.139	0.914	-0.425	3.966	25.495	0.408
AC185593.3_FG003	1	85.775	85.775	Flint	0.330	0.139	0.888	-0.425	0.478	25.495	0.408
GRMZM2G052344	1	85.896	85.899	Dent	0.041	0.251	-0.829	0.284	81.253	25.495	0.403
GRMZM2G094077	1	85.943	85.945	Dent	0.041	0.319	-0.829	0.699	81.253	0.170	0.403
GRMZM2G453832	1	85.989	85.992	Dent	0.036	0.343	-0.840	0.846	81.253	0.170	0.438
GRMZM2G154549	1	85.991	85.995	Dent	0.036	0.443	-0.840	1.390	81.253	1.801	0.438
GRMZM2G342246	1	91.503	91.505	Dent	0.206	0.302	0.201	0.882	19.021	0.593	0.440
GRMZM5G893936	1	91.551	91.552	Dent	0.206	0.302	0.201	0.857	19.021	0.593	0.421
GRMZM2G441670	1	91.551	91.552	Dent	0.206	0.302	0.201	0.857	19.021	0.593	0.421
GRMZM2G033876	1	99.846	99.851	Flint	0.300	0.104	0.552	-0.622	0.201	109.711	0.344
GRMZM2G108904	1	102.228	102.228	Flint	0.322	0.150	0.679	-0.200	1.033	77.259	0.278
GRMZM2G068917	1	102.244	102.248	Flint	0.338	0.084	0.773	-0.646	1.033	77.259	0.278
GRMZM2G090500	1	102.581	102.585	Flint	0.329	0.094	0.774	-0.576	1.276	77.259	0.293
GRMZM2G132898	1	105.672	105.676	Dent	0.145	0.184	-0.302	-0.071	19.576	19.233	0.405
GRMZM2G433624	1	105.678	105.687	Dent	0.155	0.152	-0.240	-0.272	19.576	19.233	0.400
GRMZM5G890472	1	117.433	117.433	Dent	0.162	0.320	-0.277	0.701	8.577	0.894	0.393
GRMZM2G015143	1	117.714	117.715	Dent	0.197	0.243	-0.006	0.228	8.908	2.958	0.446
GRMZM2G394628	1	117.869	117.870	Dent	0.177	0.243	-0.161	0.228	10.297	2.958	0.468
AC199932.4_FG002	1	117.893	117.894	Dent	0.170	0.243	-0.202	0.228	10.297	2.958	0.468
GRMZM2G039577	1	118.060	118.067	Dent	0.153	0.274	-0.284	0.381	10.297	1.039	0.451
GRMZM5G851394	1	125.643	125.646	Dent	0.176	0.155	-0.004	0.918	10.676	5.797	0.277
AC201798.4_FG005	1	125.794	125.794	Dent	0.176	0.155	-0.004	0.981	10.676	5.797	0.277
GRMZM2G145012	1	125.802	125.802	Dent	0.176	0.155	-0.004	0.981	10.676	5.797	0.277
GRMZM2G172581	1	125.804	125.812	Dent	0.176	0.135	-0.004	0.890	10.676	5.797	0.277
GRMZM2G172450	1	126.768	126.769	Flint	0.333	0.033	0.908	0.053	0.253	80.764	0.300
AC203980.3_FG003	1	126.847	126.848	Flint	0.380	0.033	1.085	0.053	1.313	108.233	0.284
GRMZM2G331539	1	127.975	127.976	Flint	0.368	0.016	1.011	-0.011	1.009	293.379	0.329
AC225309.2_FG003	1	128.117	128.121	Flint	0.403	0.022	1.290	-0.117	1.009	293.379	0.346
GRMZM2G087016	1	128.492	128.493	Flint	0.395	0.026	1.346	-0.358	2.184	284.226	0.343
AC203790.3_FG004	1	128.498	128.499	Flint	0.395	0.026	1.380	-0.358	2.184	284.226	0.343
GRMZM5G883813	1	128.703	128.704	Flint	0.376	0.010	1.253	-0.497	0.100	284.226	0.346
GRMZM5G804216	1	128.804	128.804	Flint	0.355	0.023	1.180	-0.006	0.100	284.226	0.341
AC208678.3_FG002	1	139.449	139.450	Dent	0.097	0.077	-0.647	-0.107	22.684	14.285	0.547
GRMZM2G080530	1	139.461	139.465	Dent	0.083	0.077	-0.707	-0.107	22.684	14.285	0.585
GRMZM2G014872	1	139.596	139.599	Dent	0.088	0.295	-0.659	0.671	39.476	5.358	0.596
GRMZM2G014829	1	139.623	139.623	Dent	0.098	0.299	-0.593	0.656	39.476	0.870	0.586
GRMZM2G167649	1	139.790	139.792	Dent	0.111	0.293	-0.455	0.587	39.476	0.870	0.560
GRMZM2G130232	1	141.037	141.039	Dent	0.209	0.314	0.179	0.664	10.301	7.118	0.340
GRMZM2G004572	1	141.071	141.077	Dent	0.209	0.314	0.179	0.664	10.301	7.118	0.340
GRMZM2G576641	1	141.080	141.100	Dent	0.209	0.337	0.179	0.752	10.301	0.075	0.340
GRMZM2G100381	1	143.792	143.792	Dent	0.204	0.385	0.039	1.357	12.459	0.434	0.269
GRMZM2G171713	1	150.897	150.900	Dent	0.193	0.292	-0.058	0.671	9.793	0.408	0.357
GRMZM2G176713	1	151.098	151.099	Dent	0.080	0.312	-0.751	0.603	38.540	0.408	0.390
GRMZM2G376727	1	151.258	151.261	Dent	0.080	0.295	-0.751	0.506	38.540	3.895	0.502
GRMZM2G077851	1	151.356	151.359	Dent	0.083	0.235	-0.731	0.181	38.540	3.895	0.502
GRMZM2G456357	1	151.506	151.508	Dent	0.175	0.235	-0.195	0.181	38.540	3.895	0.458
GRMZM5G885287	1	151.676	151.676	Dent	0.210	0.235	0.013	0.181	38.540	3.895	0.422
GRMZM2G123900	1	154.314	154.316	Flint	0.293	0.189	1.057	-0.072	3.849	12.992	0.321
GRMZM2G324511	1	154.489	154.491	Flint	0.387	0.129	1.154	-0.462	3.849	12.992	0.399
GRMZM2G092652	1	154.506	154.519	Flint	0.286	0.129	0.709	-0.462	3.849	12.992	0.399
GRMZM2G065298	1	155.195	155.197	Flint	0.227	0.182	0.266	-0.085	3.098	37.742	0.279
AC208308.3_FG003	1	155.342	155.343	Flint	0.227	0.182	0.266	-0.085	3.098	37.742	0.279
GRMZM2G703778	1	155.387	155.388	Flint	0.227	0.182	0.266	-0.085	3.098	37.742	0.279
AC208308.3_FG004	1	155.392	155.393	Flint	0.227	0.182	0.266	-0.085	3.098	37.742	0.279
GRMZM2G179281	1	155.607	155.627	Flint	0.316	0.158	0.695	-0.236	0.874	22.835	0.317
GRMZM2G179317	1	155.636	155.638	Flint	0.376	0.158	0.999	-0.236	0.874	22.835	0.317
GRMZM2G179325	1	155.675	155.679	Flint	0.376	0.168	0.999	-0.174	0.874	22.835	0.317
GRMZM2G005482	1	156.734	156.735	Dent	0.165	0.300	-0.233	0.529	72.464	1.301	0.539
GRMZM2G093038	1	156.873	156.874	Dent	0.141	0.318	-0.379	0.639	72.464	1.301	0.539
GRMZM2G074393	1	157.053	157.055	Dent	0.100	0.360	-0.579	0.891	72.464	0.960	0.390
GRMZM2G315862	1	157.061	157.064	Dent	0.100	0.360	-0.595	0.891	72.464	0.960	0.373
GRMZM2G315848	1	157.065	157.069	Dent	0.100	0.360	-0.595	0.891	72.464	0.960	0.381
GRMZM2G076989	1	157.133	157.135	Dent	0.201	0.341	-0.013	0.832	42.455	1.342	0.387
GRMZM2G076911	1	157.135	157.140	Dent	0.201	0.338	-0.013	0.812	42.455	1.342	0.490
GRMZM2G429128	1	157.174	157.178	Dent	0.201	0.338	-0.013	0.812	42.455	1.342	0.532
GRMZM2G429139	1	157.178	157.180	Dent	0.201	0.338	-0.013	0.812	42.455	1.342	0.544
GRMZM2G086887	1	157.224	157.239	Dent	0.200	0.275	-0.044	0.469	42.455	17.006	0.544
GRMZM2G060943	1	157.908	157.913	Dent	0.114	0.305	-0.130	0.609	13.860	10.995	0.455
GRMZM2G090657	1	157.961	157.962	Dent	0.114	0.315	-0.130	0.619	13.860	6.244	0.455
GRMZM2G418223	1	158.003	158.007	Dent	0.108	0.262	-0.130	0.304	13.860	6.244	0.455
GRMZM2G100060	1	160.524	160.593	Flint	0.102	0.191	-0.438	-0.054	7.324	9.025	0.379
GRMZM2G010685	1	160.631	160.632	Flint	0.318	0.209	0.657	0.025	0.520	9.025	0.379
AC205336.3_FG003	1	160.634	160.636	Flint	0.318	0.209	0.657	0.025	0.520	9.025	0.379
GRMZM2G034645	1	164.956	164.958	Flint	0.279	0.212	0.423	0.007	2.127	6.572	0.422
GRMZM5G838511	1	165.012	165.013	Flint	0.279	0.212	0.423	0.007	2.127	6.572	0.422
AC191049.3_FG007	1	165.020	165.021	Flint	0.279	0.212	0.423	0.007	2.127	6.572	0.422
GRMZM5G877794	1	170.053	170.055	Dent	0.184	0.310	-0.021	0.604	18.833	0.271	0.329
GRMZM2G180195	1	170.188	170.193	Dent	0.158	0.298	-0.249	0.604	18.833	2.508	0.401
GRMZM2G398107	1	170.276	170.278	Dent	0.176	0.276	-0.132	0.392	18.833	2.508	0.360
GRMZM2G097116	1	170.302	170.306	Dent	0.176	0.270	-0.132	0.355	18.833	2.508	0.360
GRMZM2G322090	1	171.278	171.283	Dent	0.018	0.315	-0.756	0.777	64.191	0.734	0.297
GRMZM2G322699	1	171.421	171.425	Dent	0.018	0.342	-0.756	1.013	64.191	0.734	0.325
GRMZM2G322697	1	171.483	171.487	Dent	0.018	0.338	-0.756	0.867	64.191	0.734	0.325
GRMZM2G023313	1	182.102	182.104	Flint	0.297	0.175	0.730	0.045	5.825	27.968	0.279
GRMZM2G467187	1	182.169	182.170	Flint	0.346	0.175	0.998	0.045	5.825	27.968	0.279
GRMZM2G175955	1	182.173	182.198	Flint	0.346	0.175	0.937	0.045	5.825	27.968	0.279
GRMZM2G514631	1	182.246	182.246	Flint	0.365	0.175	0.937	0.045	5.825	27.968	0.279
AC203363.3_FG007	1	198.228	198.229	Flint	0.172	0.129	-0.189	-0.180	0.398	16.121	0.326
GRMZM2G017110	1	198.230	198.234	Flint	0.172	0.129	-0.189	-0.180	0.398	16.121	0.358
GRMZM2G154267	1	198.251	198.256	Flint	0.173	0.129	-0.179	-0.180	0.276	16.121	0.358
GRMZM2G323750	1	198.266	198.270	Flint	0.348	0.133	1.047	0.068	0.276	16.121	0.358
GRMZM2G155340	1	198.277	198.280	Flint	0.331	0.133	0.951	0.068	0.276	16.121	0.358
GRMZM2G092595	1	215.204	215.209	Dent	0.164	0.297	-0.210	0.565	7.899	0.135	0.453
GRMZM2G106133	1	215.329	215.331	Dent	0.164	0.271	-0.210	0.447	7.899	0.135	0.450
GRMZM2G106558	1	215.339	215.341	Dent	0.167	0.255	-0.194	0.346	7.899	0.135	0.427
GRMZM2G395348	1	215.441	215.443	Dent	0.158	0.243	-0.197	0.484	18.000	3.304	0.411
GRMZM2G095931	1	215.444	215.448	Dent	0.158	0.243	-0.197	0.531	18.000	3.304	0.401
AC199826.4_FG003	1	215.528	215.529	Dent	0.158	0.256	-0.197	0.617	18.000	3.304	0.317
GRMZM2G056400	1	215.606	215.612	Dent	0.171	0.259	-0.108	0.528	18.000	3.304	0.320
GRMZM2G016189	1	216.051	216.055	Dent	0.129	0.383	-0.404	1.043	19.993	3.968	0.388
GRMZM2G079785	1	216.149	216.150	Dent	0.166	0.323	-0.247	0.771	19.993	0.328	0.385
GRMZM2G152123	1	227.009	227.009	Flint	0.331	0.106	0.951	-0.606	0.314	23.017	0.314
GRMZM2G045808	1	227.057	227.059	Flint	0.319	0.106	0.874	-0.606	0.314	23.017	0.314
GRMZM5G864178	1	227.059	227.061	Flint	0.306	0.106	0.846	-0.606	0.314	23.017	0.314
GRMZM5G861997	1	227.061	227.065	Flint	0.258	0.106	0.521	-0.606	0.314	23.017	0.314
GRMZM2G119657	1	227.115	227.123	Flint	0.233	0.106	0.347	-0.606	0.314	23.017	0.332
GRMZM2G070392	1	227.159	227.169	Flint	0.215	0.106	0.227	-0.606	0.314	23.017	0.352
GRMZM2G449133	1	227.241	227.243	Flint	0.208	0.106	0.227	-0.606	0.314	23.017	0.369
GRMZM2G351261	1	234.368	234.386	Dent	0.132	0.341	-0.323	0.777	65.386	1.900	0.381
GRMZM2G351248	1	234.386	234.393	Dent	0.132	0.341	-0.323	0.777	65.386	1.900	0.381
GRMZM2G379656	1	234.418	234.420	Dent	0.132	0.299	-0.323	0.531	65.386	1.900	0.283
GRMZM2G118433	1	235.703	235.705	Flint	0.385	0.177	1.179	-0.170	0.112	20.896	0.315
GRMZM2G416110	1	235.710	235.711	Flint	0.300	0.168	0.696	-0.253	5.481	20.896	0.289
AC207347.3_FG005	1	252.794	252.801	Dent	0.186	0.261	0.008	0.302	46.287	1.888	0.475
GRMZM2G703998	1	257.952	257.954	Dent	0.173	0.261	-0.025	0.383	13.861	11.467	0.311
GRMZM2G055037	1	257.971	257.973	Dent	0.173	0.271	-0.025	0.446	13.861	11.467	0.311
GRMZM2G319281	1	257.976	257.978	Dent	0.173	0.264	-0.025	0.316	13.861	11.467	0.331
GRMZM2G044762	1	257.995	257.996	Dent	0.173	0.230	-0.025	0.118	13.861	11.467	0.349
GRMZM2G045314	1	257.999	258.006	Dent, Flint	0.173	0.195	-0.025	-0.094	13.861	11.467	0.428
GRMZM2G046101	1	258.045	258.048	Dent, Flint	0.173	0.195	-0.025	-0.095	13.861	11.467	0.444
GRMZM2G046076	1	258.057	258.058	Dent, Flint	0.202	0.190	0.048	-0.122	13.861	11.467	0.477
GRMZM2G045999	1	258.065	258.066	Dent, Flint	0.202	0.190	0.048	-0.122	13.861	11.467	0.477
GRMZM2G144813	1	258.097	258.099	Flint	0.216	0.190	0.048	-0.122	13.861	11.467	0.479
GRMZM2G094713	1	258.124	258.125	Flint	0.238	0.190	0.608	-0.122	13.861	11.467	0.479
GRMZM2G136025	1	258.136	258.137	Flint	0.238	0.190	0.608	-0.122	13.861	11.467	0.479
GRMZM2G704000	1	258.209	258.209	Flint	0.238	0.190	0.608	-0.122	13.861	11.467	0.479
GRMZM2G141774	1	258.210	258.211	Flint	0.238	0.190	0.608	-0.122	13.861	11.467	0.479
GRMZM2G117677	1	258.214	258.215	Flint	0.238	0.190	0.608	-0.122	13.861	11.467	0.479
GRMZM2G704001	1	258.216	258.217	Flint	0.238	0.190	0.608	-0.122	13.861	11.467	0.479
GRMZM2G004487	1	258.248	258.249	Flint	0.238	0.190	0.608	-0.122	13.861	11.467	0.479
GRMZM2G164297	1	258.251	258.252	Flint	0.238	0.190	0.608	-0.122	13.861	11.467	0.479
GRMZM2G159709	1	258.269	258.270	Flint	0.238	0.190	0.608	-0.122	13.861	11.467	0.479
GRMZM2G451876	1	258.272	258.272	Flint	0.238	0.190	0.608	-0.122	13.861	11.467	0.479
GRMZM2G049660	1	258.280	258.281	Flint	0.238	0.190	0.608	-0.122	13.861	11.467	0.479
GRMZM2G349206	1	258.286	258.289	Flint	0.238	0.190	0.608	-0.122	13.861	11.467	0.479
GRMZM5G812580	1	264.297	264.300	Dent	0.154	0.421	-0.300	1.259	72.247	0.757	0.266
GRMZM2G141834	1	264.318	264.325	Dent	0.154	0.410	-0.300	1.193	72.247	0.757	0.266
GRMZM5G820904	1	264.452	264.454	Dent	0.154	0.377	-0.300	1.052	72.247	0.757	0.266
GRMZM2G164084	1	264.462	264.465	Dent	0.154	0.377	-0.300	1.052	72.247	0.757	0.266
GRMZM2G017709	1	271.333	271.337	Dent	0.124	0.307	-0.314	0.621	7.746	2.368	0.327
GRMZM2G017087	1	271.341	271.349	Dent	0.089	0.307	-0.615	0.625	7.746	2.368	0.392
GRMZM2G073754	1	271.567	271.570	Dent	0.072	0.302	-0.760	0.545	7.746	10.084	0.365
GRMZM5G828661	1	272.040	272.042	Dent	0.196	0.303	-0.008	0.684	11.354	0.217	0.361
GRMZM2G092091	1	272.043	272.047	Dent	0.164	0.301	-0.212	0.631	11.354	0.217	0.443
GRMZM2G049349	1	272.218	272.221	Dent	0.147	0.308	-0.316	0.662	11.354	1.094	0.443
GRMZM2G089118	1	272.442	272.442	Dent	0.167	0.277	0.003	0.456	7.987	18.830	0.398
GRMZM2G089102	1	272.455	272.457	Dent	0.167	0.277	0.003	0.456	7.987	18.830	0.443
GRMZM2G300412	1	272.490	272.497	Dent, Flint	0.167	0.194	0.003	-0.072	7.987	18.830	0.443
GRMZM2G125170	1	272.499	272.499	Dent, Flint	0.167	0.194	0.003	-0.072	7.987	18.830	0.443
GRMZM2G082633	1	272.555	272.557	Dent, Flint	0.167	0.174	0.003	-0.197	7.987	18.830	0.443
GRMZM2G058884	1	272.572	272.572	Dent, Flint	0.183	0.165	0.124	-0.251	7.987	18.830	0.443
GRMZM2G359217	1	272.575	272.577	Flint	0.305	0.151	0.836	-0.313	7.987	18.830	0.379
GRMZM2G481211	1	273.322	273.324	Flint	0.303	0.199	0.712	0.064	1.991	18.838	0.290
GRMZM2G180246	1	273.327	273.330	Flint	0.294	0.199	0.658	0.024	1.991	18.838	0.290
GRMZM2G108115	1	273.372	273.377	Flint	0.148	0.167	0.113	-0.260	38.099	18.838	0.290
AC215178.3_FG002	1	273.386	273.386	Flint	0.114	0.167	-0.106	-0.260	38.099	18.838	0.290
GRMZM2G090043	1	273.445	273.446	Flint	0.081	0.167	-0.324	-0.260	38.099	18.838	0.290
GRMZM2G391936	1	273.447	273.452	Flint	0.052	0.153	-0.470	-0.343	38.099	18.838	0.289
GRMZM2G177046	1	281.334	281.335	Flint	0.268	0.206	0.585	-0.027	0.850	10.430	0.322
GRMZM2G456186	1	281.400	281.404	Flint	0.338	0.199	0.825	-0.071	0.850	10.430	0.296
GRMZM2G430461	1	281.424	281.426	Flint	0.338	0.199	0.825	-0.071	0.850	10.430	0.293
GRMZM2G176774	1	289.685	289.690	Dent	0.150	0.295	-0.217	0.508	10.158	0.371	0.273
GRMZM2G168809	1	289.781	289.783	Dent	0.154	0.325	-0.188	0.789	10.158	0.371	0.273
GRMZM2G044096	2	1.775	1.780	Flint	0.253	0.164	0.267	-0.073	0.830	41.452	0.338
GRMZM2G084928	2	1.813	1.819	Flint	0.316	0.164	0.648	-0.073	0.830	41.452	0.381
GRMZM5G851468	2	8.433	8.435	Dent	0.074	0.383	-0.586	1.032	7.698	0.337	0.271
GRMZM5G829285	2	8.438	8.438	Dent	0.074	0.383	-0.586	1.032	7.698	0.337	0.271
GRMZM2G073743	2	8.502	8.504	Dent	0.045	0.387	-0.871	1.054	7.698	0.337	0.317
GRMZM2G073861	2	8.505	8.508	Dent	0.045	0.391	-0.871	1.079	9.561	0.337	0.320
GRMZM2G012088	2	8.548	8.553	Dent	0.045	0.401	-0.871	1.137	9.561	0.329	0.320
GRMZM2G012628	2	8.578	8.583	Dent	0.045	0.368	-0.871	0.942	9.561	0.329	0.320
AC212835.3_FG010	2	21.027	21.033	Dent	0.134	0.341	-0.134	0.826	10.763	1.369	0.351
GRMZM5G857992	2	21.036	21.041	Dent	0.118	0.341	-0.134	0.826	10.763	1.369	0.351
GRMZM2G019919	2	21.258	21.263	Dent	0.118	0.342	-0.134	0.784	10.763	1.369	0.351
GRMZM2G320827	2	21.268	21.269	Dent	0.132	0.342	0.125	0.784	10.763	1.369	0.275
GRMZM2G702984	2	25.704	25.705	Dent	0.168	0.255	0.025	0.959	9.280	1.175	0.282
AC212859.3_FG007	2	25.730	25.743	Dent	0.162	0.255	-0.135	0.959	9.280	1.175	0.452
AC212859.3_FG008	2	25.745	25.747	Dent	0.162	0.302	-0.135	0.944	9.280	1.175	0.505
AC218093.3_FG005	2	25.767	25.771	Dent	0.162	0.318	-0.135	0.923	9.280	1.175	0.552
GRMZM2G376731	2	25.914	25.932	Dent	0.116	0.345	-0.547	0.910	150.654	1.734	0.632
GRMZM2G357972	2	26.003	26.007	Dent	0.110	0.295	-0.585	0.594	150.654	1.734	0.643
GRMZM2G123122	2	26.133	26.137	Dent	0.130	0.258	-0.464	0.332	150.654	1.734	0.601
GRMZM2G002903	2	28.564	28.570	Dent	0.194	0.299	-0.021	0.527	10.533	14.279	0.305
GRMZM2G055957	2	31.042	31.047	Dent	0.082	0.288	-0.737	0.657	56.968	1.644	0.267
GRMZM2G301194	2	40.061	40.068	Dent	0.093	0.307	-0.420	0.839	34.941	3.521	0.282
GRMZM2G108255	2	68.583	68.601	Flint	0.330	0.143	1.069	-0.354	8.505	16.698	0.391
GRMZM2G108338	2	68.601	68.602	Flint	0.330	0.156	1.148	-0.278	8.505	16.698	0.348
GRMZM2G059358	2	68.636	68.638	Flint	0.330	0.156	1.148	-0.278	8.505	16.698	0.348
GRMZM2G173738	2	89.268	89.269	Flint	0.274	0.151	0.532	-0.283	3.934	96.778	0.329
GRMZM2G492768	2	89.371	89.381	Flint	0.274	0.143	0.532	-0.358	3.934	96.778	0.346
GRMZM2G441937	2	89.562	89.567	Flint	0.315	0.069	0.684	-0.800	0.782	163.499	0.346
AC211976.4_FG002	2	89.576	89.578	Flint	0.315	0.064	0.684	-0.832	0.782	163.499	0.325
GRMZM2G090028	2	102.280	102.284	Flint	0.346	0.160	0.915	0.107	0.217	37.603	0.271
GRMZM2G050131	2	102.352	102.354	Flint	0.346	0.130	0.915	-0.200	0.217	37.603	0.315
GRMZM2G114945	2	102.398	102.400	Flint	0.346	0.130	0.915	-0.200	0.217	37.603	0.315
GRMZM2G056500	2	102.750	102.753	Flint	0.409	0.157	1.200	-0.320	0.954	6.500	0.336
GRMZM2G142834	2	102.793	102.794	Flint	0.379	0.182	1.023	-0.134	0.954	6.500	0.328
AC212401.3_FG003	2	119.105	119.106	Flint	0.387	0.095	1.309	-0.674	0.855	31.307	0.504
GRMZM2G408949	2	119.141	119.142	Flint	0.387	0.095	1.309	-0.674	0.855	31.307	0.504
GRMZM2G047272	2	119.293	119.296	Flint	0.293	0.135	0.699	-0.409	1.206	31.307	0.445
AC194163.3_FG001	2	137.496	137.496	Flint	0.405	0.136	1.175	-0.422	2.104	15.831	0.346
GRMZM2G373322	2	137.772	137.775	Flint	0.285	0.115	0.458	-0.568	2.104	15.831	0.363
GRMZM2G466578	2	165.831	165.833	Dent	0.051	0.307	-0.439	0.729	8.663	0.779	0.318
GRMZM2G466560	2	165.835	165.841	Dent	0.083	0.315	-0.556	0.675	8.663	0.779	0.319
GRMZM2G466543	2	165.872	165.874	Dent	0.083	0.211	-0.556	0.069	8.663	0.779	0.319
GRMZM2G137477	2	188.358	188.361	Flint	0.277	0.216	0.454	0.065	3.167	7.866	0.490
GRMZM5G866100	2	191.966	191.974	Dent	0.148	0.323	-0.284	0.721	47.161	0.270	0.299
GRMZM5G817037	2	192.006	192.010	Dent	0.129	0.327	-0.311	0.801	47.161	0.235	0.346
AC210724.2_FG007	2	192.059	192.060	Dent	0.129	0.344	-0.311	0.904	47.161	0.235	0.346
GRMZM2G035996	2	192.090	192.111	Dent	0.129	0.308	-0.311	0.678	47.161	1.360	0.346
GRMZM2G125688	2	192.124	192.128	Dent	0.145	0.291	-0.250	0.572	36.427	1.360	0.340
GRMZM2G181018	2	192.868	192.873	Dent	0.108	0.356	-0.285	0.920	44.978	0.839	0.263
GRMZM2G079231	2	194.042	194.044	Dent	0.191	0.249	0.133	0.306	13.280	0.212	0.364
GRMZM2G002948	2	198.018	198.020	Dent	0.020	0.239	-0.974	0.170	59.093	2.995	0.505
GRMZM2G002851	2	198.024	198.030	Dent	0.012	0.220	-0.974	0.060	59.093	2.995	0.505
GRMZM2G064655	2	202.418	202.420	Flint	0.310	0.174	0.705	-0.166	6.413	13.687	0.445
GRMZM2G064759	2	202.423	202.425	Flint	0.322	0.174	0.779	-0.166	6.413	13.687	0.445
GRMZM2G064810	2	202.436	202.437	Flint	0.322	0.174	0.779	-0.166	6.413	13.687	0.445
GRMZM2G087254	2	202.525	202.529	Flint	0.323	0.174	0.790	-0.166	6.413	13.687	0.445
GRMZM2G002879	2	202.636	202.642	Flint	0.188	0.174	0.162	-0.166	6.413	13.687	0.445
GRMZM2G301738	2	202.643	202.645	Flint	0.167	0.174	0.007	-0.166	0.087	13.687	0.445
GRMZM2G043489	2	210.642	210.648	Dent	0.104	0.284	-0.416	0.577	8.226	1.052	0.295
GRMZM2G128072	2	210.744	210.746	Dent	0.138	0.270	-0.213	0.354	8.226	1.052	0.286
GRMZM2G005960	2	210.753	210.754	Dent	0.138	0.270	-0.213	0.354	8.226	1.052	0.286
GRMZM2G040618	2	210.782	210.789	Dent	0.138	0.247	-0.213	0.292	8.226	1.052	0.286
GRMZM2G048013	2	214.234	214.236	Dent	0.192	0.259	-0.096	0.373	15.872	4.501	0.348
GRMZM5G871572	2	214.238	214.244	Dent	0.166	0.274	-0.248	0.418	27.645	4.501	0.357
GRMZM2G153877	2	214.291	214.299	Dent	0.160	0.351	-0.287	0.838	27.645	4.501	0.357
GRMZM2G452930	2	214.300	214.302	Dent	0.160	0.351	-0.287	0.838	27.645	0.633	0.357
GRMZM2G059015	2	214.503	214.509	Dent	0.154	0.284	-0.297	0.680	27.645	0.813	0.303
GRMZM2G059114	2	214.509	214.510	Dent	0.188	0.284	-0.089	0.680	27.645	0.813	0.303
GRMZM2G459363	2	214.923	214.925	Flint	0.280	0.152	0.432	-0.300	0.514	6.980	0.264
GRMZM2G159041	2	214.928	214.930	Flint	0.280	0.152	0.432	-0.300	0.514	6.980	0.269
GRMZM2G159187	2	214.937	214.948	Flint	0.280	0.152	0.432	-0.300	0.514	6.980	0.295
GRMZM2G166971	2	214.950	214.951	Flint	0.280	0.152	0.432	-0.300	0.514	6.980	0.295
GRMZM2G166994	2	214.952	214.957	Flint	0.280	0.152	0.432	-0.300	0.514	6.980	0.313
GRMZM2G391164	2	229.849	229.853	Flint	0.306	0.159	0.580	0.139	9.294	8.641	0.302
GRMZM2G166857	2	229.898	229.901	Flint	0.345	0.159	0.868	0.139	9.294	8.641	0.302
GRMZM2G461569	2	235.692	235.712	Flint	0.265	0.192	1.039	-0.079	2.121	56.346	0.293
GRMZM2G146688	2	236.425	236.428	Flint	0.272	0.193	0.565	-0.106	2.365	10.985	0.299
GRMZM2G452178	2	236.473	236.480	Flint	0.198	0.193	0.072	-0.106	2.365	10.985	0.299
GRMZM2G452121	2	236.485	236.487	Flint	0.198	0.193	0.072	-0.106	2.365	10.985	0.299
GRMZM2G345270	2	236.608	236.611	Flint	0.172	0.193	-0.128	-0.106	2.365	10.985	0.299
GRMZM5G827174	2	236.612	236.614	Flint	0.172	0.193	-0.128	-0.106	2.365	10.985	0.299
GRMZM2G345189	2	236.615	236.615	Flint	0.169	0.193	-0.180	-0.106	2.365	10.985	0.299
GRMZM5G836990	2	236.633	236.635	Flint	0.166	0.193	-0.198	-0.106	2.365	10.985	0.299
GRMZM2G067205	3	23.208	23.210	Dent	0.118	0.336	-0.359	0.965	21.791	7.533	0.345
GRMZM2G561188	3	23.228	23.229	Dent	0.090	0.329	-0.529	0.811	21.791	7.533	0.345
GRMZM2G169947	3	29.652	29.653	Flint	0.234	0.139	0.190	-0.076	0.392	24.156	0.459
GRMZM2G036206	3	29.796	29.831	Flint	0.283	0.117	0.573	-0.428	1.523	24.156	0.474
GRMZM2G440614	3	38.600	38.606	Flint	0.277	0.182	0.497	-0.110	4.504	25.440	0.268
GRMZM2G701441	3	38.610	38.632	Flint	0.279	0.182	0.511	-0.110	4.504	25.440	0.268
GRMZM2G440605	3	38.633	38.639	Flint	0.279	0.182	0.511	-0.110	4.504	25.440	0.268
GRMZM2G033626	3	38.744	38.747	Flint	0.310	0.182	0.652	-0.110	4.504	25.440	0.268
GRMZM5G856928	3	38.809	38.810	Flint	0.361	0.182	0.911	-0.110	4.504	25.440	0.268
GRMZM5G859999	3	38.823	38.823	Flint	0.361	0.182	0.911	-0.110	4.504	25.440	0.268
GRMZM2G018666	3	38.930	38.931	Flint	0.361	0.182	0.911	-0.110	4.504	25.440	0.268
GRMZM2G430115	3	38.973	38.975	Flint	0.361	0.182	0.911	-0.110	4.504	25.440	0.268
GRMZM2G386245	3	45.389	45.391	Dent	0.079	0.244	-0.597	0.199	92.741	1.004	0.286
GRMZM2G162453	3	45.431	45.434	Dent	0.068	0.259	-0.743	0.288	92.741	1.004	0.395
GRMZM2G162369	3	45.444	45.446	Dent	0.068	0.278	-0.748	0.398	92.741	1.004	0.498
GRMZM2G161310	3	45.562	45.577	Dent	0.068	0.268	-0.778	0.381	92.741	1.004	0.498
GRMZM2G115875	3	48.793	48.804	Dent	0.152	0.189	-0.283	-0.038	11.197	5.890	0.437
GRMZM2G115960	3	48.805	48.809	Dent	0.152	0.228	-0.283	0.103	11.197	2.815	0.432
GRMZM2G441444	3	48.929	48.933	Dent	0.187	0.270	-0.097	0.501	11.197	2.815	0.359
GRMZM2G141992	3	48.937	48.938	Dent	0.187	0.265	-0.078	0.551	11.197	2.815	0.294
GRMZM2G413261	3	49.249	49.249	Dent	0.167	0.304	-0.189	0.606	14.996	2.230	0.337
GRMZM5G854345	3	49.264	49.283	Dent	0.167	0.304	-0.189	0.606	14.996	2.230	0.337
GRMZM2G005678	3	49.313	49.313	Dent	0.167	0.304	-0.189	0.606	14.996	2.230	0.337
GRMZM2G016351	3	49.384	49.386	Dent	0.167	0.304	-0.189	0.606	14.996	2.230	0.337
GRMZM2G327349	3	49.563	49.566	Dent	0.096	0.341	-0.652	0.809	53.628	2.230	0.335
GRMZM2G322186	3	49.619	49.625	Dent	0.081	0.358	-0.742	0.879	53.628	1.133	0.375
GRMZM2G060647	3	49.864	49.867	Dent	0.078	0.352	-0.742	0.955	53.628	1.133	0.375
GRMZM5G819302	3	49.864	49.865	Dent	0.078	0.366	-0.742	1.040	53.628	1.133	0.375
GRMZM2G151674	3	49.986	49.988	Dent	0.078	0.317	-0.725	0.684	53.628	1.133	0.363
GRMZM2G151807	3	49.988	49.991	Dent	0.078	0.317	-0.725	0.684	53.628	1.133	0.363
GRMZM5G808756	3	49.988	49.990	Dent	0.078	0.317	-0.725	0.684	53.628	1.133	0.363
GRMZM2G572807	3	49.993	49.993	Dent	0.078	0.317	-0.716	0.684	53.628	1.133	0.359
AC190652.3_FG001	3	50.085	50.089	Dent	0.079	0.317	-0.685	0.684	30.684	0.691	0.335
GRMZM2G158700	3	52.309	52.310	Dent	0.198	0.423	-0.060	1.267	21.018	4.696	0.335
GRMZM2G363908	3	52.447	52.451	Dent	0.185	0.418	-0.109	1.298	103.391	0.801	0.310
GRMZM2G363893	3	52.450	52.452	Dent	0.185	0.418	-0.109	1.298	103.391	0.801	0.310
GRMZM2G111593	3	53.142	53.150	Dent	0.022	0.287	-0.068	0.594	137.975	0.284	0.377
GRMZM2G464662	3	53.387	53.389	Dent	0.169	0.277	-0.014	0.581	23.070	0.293	0.355
GRMZM2G164785	3	53.391	53.392	Dent	0.169	0.277	-0.014	0.581	23.070	0.293	0.355
GRMZM2G396773	3	55.103	55.105	Flint	0.383	0.220	1.043	0.088	1.180	14.031	0.343
GRMZM5G891343	3	55.104	55.105	Flint	0.383	0.220	1.043	0.088	1.180	14.031	0.343
GRMZM5G811948	3	57.663	57.669	Dent	0.205	0.246	0.157	0.211	15.008	1.628	0.488
GRMZM2G424577	3	57.673	57.674	Dent	0.205	0.249	0.037	0.227	15.008	1.628	0.522
GRMZM5G818655	3	57.990	57.992	Dent	0.188	0.288	-0.095	0.507	15.008	10.840	0.476
GRMZM2G091088	3	61.340	61.343	Dent	0.159	0.299	-0.244	0.720	47.942	3.107	0.333
AC197526.3_FG003	3	61.348	61.350	Dent	0.147	0.274	-0.296	0.607	47.942	2.039	0.321
GRMZM2G701533	3	61.619	61.619	Dent	0.147	0.274	-0.296	0.607	47.942	2.039	0.274
GRMZM2G104639	3	66.944	66.950	Flint	0.275	0.128	0.397	-0.497	3.297	39.228	0.429
GRMZM2G436770	3	67.169	67.170	Flint	0.416	0.131	1.235	-0.474	0.820	46.368	0.460
GRMZM2G422932	3	67.644	67.645	Flint	0.319	0.191	0.709	-0.115	0.471	41.582	0.588
GRMZM2G173734	3	75.132	75.136	Dent	0.068	0.354	-0.431	1.162	35.352	0.404	0.317
GRMZM2G391794	3	91.601	91.605	Flint	0.239	0.205	0.185	-0.034	0.432	22.190	0.265
GRMZM2G329901	3	92.620	92.622	Flint	0.352	0.204	0.912	-0.007	0.950	14.511	0.295
GRMZM2G029537	3	92.628	92.632	Flint	0.352	0.184	0.912	-0.103	0.950	14.511	0.321
GRMZM2G403313	3	92.694	92.695	Flint	0.352	0.153	0.912	-0.267	0.950	14.511	0.345
GRMZM2G148300	3	92.876	92.879	Flint	0.396	0.151	1.176	-0.284	3.628	14.511	0.374
GRMZM2G110395	3	92.980	92.982	Flint	0.393	0.159	1.138	-0.238	5.660	14.511	0.374
GRMZM2G426467	3	97.301	97.305	Flint	0.332	0.107	0.797	-0.558	0.167	228.680	0.391
GRMZM2G435385	3	97.422	97.426	Flint	0.405	0.108	1.235	-0.595	0.203	228.680	0.412
GRMZM2G081963	3	97.529	97.530	Flint	0.417	0.106	1.356	-0.605	0.203	228.680	0.404
GRMZM2G097533	3	97.780	97.783	Flint	0.304	0.087	0.573	-0.738	2.433	205.580	0.402
GRMZM2G400079	3	97.886	97.887	Flint	0.300	0.084	0.549	-0.755	2.433	205.580	0.289
GRMZM2G055545	3	98.009	98.012	Flint	0.298	0.083	0.538	-0.759	2.433	205.580	0.383
GRMZM2G000076	3	98.138	98.142	Flint	0.382	0.108	1.036	-0.611	2.433	205.580	0.383
GRMZM2G083643	3	103.899	103.900	Dent	0.070	0.317	-0.508	0.788	83.358	6.809	0.296
GRMZM2G301893	3	104.067	104.068	Dent	0.101	0.317	-0.460	0.788	83.358	6.809	0.327
GRMZM5G839743	3	104.124	104.124	Dent	0.101	0.317	-0.460	0.788	83.358	6.809	0.327
GRMZM2G461566	3	104.527	104.536	Dent	0.123	0.329	-0.460	0.864	121.168	6.809	0.327
GRMZM2G311811	3	104.792	104.793	Dent	0.090	0.349	-0.674	0.992	121.168	6.809	0.339
GRMZM5G844021	3	105.263	105.263	Dent	0.083	0.438	-0.742	1.493	141.085	2.616	0.339
GRMZM5G878270	3	105.334	105.335	Dent	0.083	0.438	-0.742	1.493	141.085	2.616	0.339
GRMZM2G156813	3	105.345	105.347	Dent	0.060	0.438	-0.879	1.493	141.085	2.616	0.345
GRMZM2G029267	3	105.407	105.408	Dent	0.059	0.406	-0.879	1.297	141.085	2.616	0.345
GRMZM2G400821	3	105.416	105.417	Dent	0.059	0.384	-0.879	1.289	141.085	2.616	0.345
GRMZM5G892762	3	105.418	105.419	Dent	0.059	0.384	-0.879	1.289	141.085	2.616	0.345
GRMZM2G003507	3	105.556	105.559	Dent	0.071	0.341	-0.795	1.009	150.217	1.557	0.327
AC210593.3_FG001	3	105.959	105.959	Dent	0.073	0.358	-0.757	0.992	167.704	0.913	0.309
GRMZM5G825444	3	105.967	105.968	Dent	0.074	0.341	-0.753	0.883	167.704	0.913	0.309
GRMZM2G005516	3	106.101	106.103	Dent	0.097	0.336	-0.587	0.883	167.704	0.793	0.304
GRMZM2G306193	3	106.123	106.131	Dent	0.094	0.336	-0.516	0.883	174.975	0.793	0.285
GRMZM2G014805	3	106.337	106.354	Dent	0.067	0.377	-0.786	1.215	174.975	0.279	0.278
GRMZM2G016457	3	106.386	106.414	Dent	0.067	0.360	-0.786	1.005	174.975	0.279	0.270
GRMZM2G131319	3	106.595	106.597	Dent	0.098	0.302	-0.379	0.806	181.905	1.029	0.270
GRMZM2G008123	3	106.952	106.958	Dent	0.091	0.297	-0.336	0.611	105.038	0.128	0.279
GRMZM2G539377	3	107.181	107.185	Dent	0.096	0.305	-0.451	0.657	105.038	10.870	0.282
AC198518.3_FG005	3	107.372	107.373	Flint	0.103	0.200	-0.365	-0.034	47.983	10.870	0.272
GRMZM5G846305	3	107.398	107.398	Flint	0.186	0.190	0.287	-0.061	47.983	10.870	0.272
AC198518.3_FG002	3	107.407	107.407	Flint	0.239	0.190	0.776	-0.061	0.227	10.870	0.272
GRMZM2G384695	3	107.474	107.475	Flint	0.258	0.190	0.776	-0.061	0.951	10.870	0.272
GRMZM5G867767	3	108.415	108.422	Flint	0.427	0.078	1.372	-0.753	1.363	123.588	0.415
GRMZM5G826456	3	108.423	108.425	Flint	0.439	0.087	1.445	-0.713	1.363	123.588	0.418
GRMZM2G149330	3	108.427	108.452	Flint	0.359	0.089	0.897	-0.709	1.363	123.588	0.418
GRMZM2G701605	3	109.216	109.217	Dent	0.165	0.398	-0.232	1.122	8.927	0.943	0.444
GRMZM2G061732	3	109.627	109.680	Dent	0.133	0.382	-0.309	1.024	19.060	0.943	0.393
AC214359.3_FG003	3	109.683	109.686	Dent	0.122	0.382	-0.390	1.024	78.253	1.312	0.411
GRMZM2G701600	3	109.814	109.815	Dent	0.122	0.398	-0.411	1.118	78.253	1.312	0.481
GRMZM2G404025	3	109.816	109.817	Dent	0.122	0.398	-0.411	1.118	78.253	1.312	0.481
GRMZM2G323936	3	134.015	134.018	Dent	0.088	0.370	-0.604	1.172	64.461	1.296	0.326
GRMZM2G021471	3	134.017	134.023	Dent	0.069	0.370	-0.711	1.195	64.461	1.296	0.347
GRMZM2G021378	3	134.088	134.093	Dent	0.048	0.416	-0.717	1.358	64.461	1.296	0.372
GRMZM2G081935	3	134.244	134.251	Dent	0.048	0.381	-0.717	1.204	64.461	2.394	0.372
GRMZM2G047434	3	134.285	134.290	Dent	0.048	0.381	-0.717	1.204	64.461	4.142	0.372
GRMZM2G347983	3	134.294	134.295	Dent	0.048	0.339	-0.693	1.127	64.461	4.142	0.372
GRMZM2G124658	3	135.002	135.005	Flint	0.328	0.128	0.713	-0.163	1.756	10.793	0.344
GRMZM2G326116	3	135.084	135.105	Flint	0.255	0.128	0.317	-0.163	1.756	10.793	0.344
GRMZM2G476175	3	135.127	135.128	Flint	0.252	0.128	0.317	-0.124	1.756	10.793	0.319
GRMZM2G171622	3	158.974	158.978	Dent	0.096	0.326	-0.323	0.689	115.749	2.562	0.573
GRMZM2G171650	3	158.979	159.007	Dent	0.044	0.326	-0.323	0.689	115.749	3.301	0.573
GRMZM2G082608	3	159.170	159.170	Dent	0.093	0.311	-0.265	0.597	115.749	12.692	0.560
GRMZM5G878561	3	159.378	159.382	Dent	0.112	0.206	-0.265	-0.027	115.749	32.446	0.560
GRMZM5G847100	3	159.476	159.479	Flint	0.256	0.101	0.501	-0.653	20.266	32.446	0.644
GRMZM5G891247	3	159.480	159.480	Flint	0.256	0.101	0.501	-0.653	20.266	32.446	0.644
GRMZM5G817854	3	159.485	159.486	Flint	0.256	0.101	0.501	-0.653	20.266	32.446	0.644
GRMZM2G485120	3	159.529	159.530	Flint	0.254	0.183	0.490	-0.162	0.564	32.446	0.539
AC188753.3_FG004	3	159.544	159.546	Flint	0.254	0.183	0.490	-0.162	0.564	32.446	0.539
GRMZM2G085420	3	159.605	159.610	Flint	0.254	0.183	0.490	-0.162	0.564	32.446	0.539
GRMZM2G030504	3	159.671	159.675	Flint	0.254	0.215	0.490	0.025	0.564	32.446	0.456
GRMZM2G030038	3	159.677	159.679	Flint	0.254	0.215	0.490	0.025	0.564	32.446	0.456
GRMZM2G022159	3	159.940	159.943	Dent	0.132	0.274	-0.307	0.379	29.072	0.594	0.474
GRMZM2G457137	3	160.009	160.013	Dent	0.132	0.274	-0.307	0.379	29.072	0.594	0.474
GRMZM2G158496	3	160.013	160.017	Dent	0.132	0.240	-0.284	0.174	29.072	0.594	0.498
GRMZM2G071675	3	160.034	160.035	Dent	0.150	0.240	-0.244	0.174	29.072	0.594	0.498
GRMZM2G001497	3	160.304	160.306	Dent	0.191	0.239	-0.070	0.169	58.409	1.968	0.495
AC197718.3_FG002	3	160.307	160.308	Dent	0.191	0.266	-0.070	0.329	58.409	1.968	0.458
GRMZM2G129114	3	160.328	160.330	Dent	0.191	0.301	-0.070	0.538	58.409	1.968	0.401
GRMZM2G025659	3	160.751	160.755	Flint	0.303	0.110	0.569	-0.259	0.323	29.555	0.377
GRMZM2G025742	3	160.753	160.757	Flint	0.303	0.110	0.569	-0.259	0.323	29.555	0.377
GRMZM5G858444	3	160.787	160.791	Flint	0.369	0.063	0.959	-0.582	0.323	29.555	0.455
AC211192.3_FG003	3	160.875	160.877	Flint	0.439	0.063	1.373	-0.583	1.427	30.174	0.455
GRMZM2G038512	3	160.899	160.903	Flint	0.446	0.063	1.417	-0.583	3.729	30.174	0.431
GRMZM2G115152	3	162.297	162.299	Flint	0.375	0.110	0.993	-0.503	2.560	29.525	0.340
GRMZM2G115133	3	162.313	162.314	Flint	0.361	0.110	1.024	-0.503	2.560	29.525	0.340
GRMZM2G413711	3	162.318	162.323	Flint	0.339	0.122	0.886	-0.427	2.560	29.525	0.321
GRMZM2G396418	3	162.372	162.373	Flint	0.339	0.122	0.886	-0.427	2.560	29.525	0.321
GRMZM2G313305	3	162.387	162.391	Flint	0.338	0.122	0.882	-0.427	2.560	29.525	0.321
GRMZM2G123614	3	164.319	164.321	Dent	0.191	0.299	-0.094	0.719	8.189	2.960	0.349
AC194839.3_FG001	3	164.342	164.343	Dent	0.191	0.299	-0.094	0.719	8.189	2.960	0.349
GRMZM5G814985	3	164.366	164.375	Dent	0.187	0.282	-0.094	0.560	8.189	2.960	0.349
GRMZM2G034639	3	171.148	171.156	Dent	0.120	0.259	-0.215	0.286	37.299	0.358	0.356
GRMZM2G015596	3	177.019	177.024	Flint	0.418	0.127	1.310	-0.480	2.510	85.653	0.272
GRMZM5G832491	3	178.805	178.807	Dent	0.211	0.291	0.195	0.480	7.493	9.390	0.339
GRMZM5G814089	3	178.816	178.816	Dent	0.211	0.292	0.195	0.528	7.493	9.390	0.351
AC147602.5_FG004	3	178.847	178.848	Dent	0.211	0.312	0.195	0.656	7.493	9.390	0.357
GRMZM5G856598	3	178.867	178.870	Dent	0.211	0.312	0.195	0.683	7.493	0.174	0.367
AC233851.1_FG008	3	189.455	189.456	Flint	0.321	0.207	0.774	0.075	0.105	26.902	0.363
GRMZM2G702070	3	189.458	189.458	Flint	0.321	0.185	0.774	-0.097	0.105	26.902	0.422
AC233851.1_FG009	3	189.459	189.460	Flint	0.321	0.185	0.774	-0.097	0.105	26.902	0.422
AC233851.1_FG010	3	189.463	189.464	Flint	0.322	0.159	0.782	-0.285	0.105	26.902	0.489
AC233851.1_FG011	3	189.464	189.466	Flint	0.326	0.139	0.807	-0.405	0.105	26.902	0.528
GRMZM5G867518	3	189.467	189.469	Flint	0.326	0.139	0.807	-0.405	0.167	26.902	0.539
GRMZM5G801031	3	189.469	189.473	Flint	0.334	0.139	0.856	-0.405	0.167	26.902	0.539
AC233851.1_FG014	3	189.496	189.497	Flint	0.360	0.139	0.900	-0.405	0.167	26.902	0.539
AC233851.1_FG017	3	189.534	189.536	Flint	0.359	0.139	0.900	-0.405	0.167	26.902	0.539
GRMZM2G091338	3	189.537	189.539	Flint	0.359	0.151	0.900	-0.359	0.167	26.902	0.539
GRMZM2G135027	3	190.926	190.930	Dent	0.127	0.368	-0.448	1.094	25.427	2.029	0.291
GRMZM2G135054	3	190.944	190.947	Dent	0.188	0.375	-0.094	1.040	25.427	2.029	0.291
GRMZM2G172891	3	192.407	192.408	Dent	0.180	0.370	-0.136	1.326	19.912	0.028	0.311
AC204381.3_FG001	3	192.409	192.414	Dent	0.180	0.370	-0.136	1.326	19.912	0.028	0.311
GRMZM5G838938	3	192.421	192.424	Dent	0.173	0.370	-0.154	1.193	19.912	0.028	0.311
AC207767.2_FG001	3	192.455	192.458	Dent	0.163	0.374	-0.214	1.095	19.912	0.028	0.311
GRMZM2G702094	3	192.469	192.470	Dent	0.163	0.374	-0.214	1.095	19.912	0.028	0.311
GRMZM5G876242	3	192.470	192.470	Dent	0.163	0.374	-0.214	1.095	19.912	0.028	0.311
GRMZM2G020865	3	192.479	192.492	Dent	0.163	0.333	-0.214	1.016	76.215	0.454	0.311
GRMZM2G045128	3	192.497	192.504	Dent	0.163	0.301	-0.214	0.921	76.215	0.454	0.303
GRMZM2G702100	3	192.536	192.537	Dent	0.163	0.301	-0.214	0.921	76.215	1.859	0.285
GRMZM5G899168	3	192.721	192.724	Dent	0.206	0.301	0.052	0.921	76.215	1.859	0.296
GRMZM2G702103	3	192.738	192.739	Dent	0.204	0.311	0.009	0.930	76.215	1.859	0.319
AC197578.4_FG001	3	192.775	192.780	Dent	0.198	0.311	-0.029	0.930	76.215	1.859	0.368
GRMZM2G582965	3	192.781	192.788	Dent	0.198	0.371	-0.029	1.136	76.215	1.859	0.378
GRMZM2G025758	3	192.907	192.908	Dent	0.177	0.400	-0.184	1.395	56.648	1.859	0.375
GRMZM2G071441	3	193.092	193.120	Dent	0.177	0.437	-0.184	1.484	56.648	0.276	0.379
GRMZM2G016068	3	193.148	193.149	Dent	0.189	0.458	-0.081	1.570	13.155	0.276	0.372
GRMZM5G871846	3	193.150	193.162	Dent	0.189	0.458	-0.081	1.570	13.155	0.276	0.372
GRMZM2G111510	3	200.036	200.044	Dent	0.207	0.243	0.062	0.228	11.999	1.527	0.522
GRMZM2G111436	3	200.068	200.069	Dent	0.207	0.241	0.062	0.217	11.999	1.527	0.522
AC204712.3_FG006	3	200.114	200.115	Dent	0.207	0.241	0.062	0.217	11.999	1.527	0.480
AC207628.4_FG005	3	202.940	202.943	Dent	0.131	0.307	-0.438	0.575	20.301	1.287	0.324
GRMZM5G863596	3	202.943	202.966	Dent	0.097	0.307	-0.617	0.575	20.301	1.287	0.331
GRMZM2G101405	3	203.083	203.084	Dent	0.097	0.275	-0.617	0.381	20.301	1.287	0.331
AC201767.3_FG003	3	203.146	203.146	Dent	0.120	0.243	-0.465	0.229	20.301	1.287	0.304
GRMZM2G425629	3	204.689	204.690	Flint	0.294	0.216	0.513	0.028	3.731	14.218	0.312
GRMZM2G425638	3	204.693	204.694	Flint	0.294	0.216	0.513	0.028	3.731	14.218	0.312
GRMZM2G418256	3	204.720	204.720	Flint	0.294	0.216	0.513	0.028	3.731	14.218	0.312
GRMZM2G070348	3	204.746	204.746	Flint	0.293	0.215	0.506	0.024	3.731	14.218	0.347
GRMZM2G070356	3	204.751	204.752	Flint	0.293	0.215	0.506	0.024	3.731	14.218	0.347
GRMZM2G100597	3	204.808	204.814	Flint	0.293	0.179	0.503	-0.193	3.731	14.218	0.347
GRMZM2G107754	3	204.927	204.934	Flint	0.293	0.175	0.503	-0.214	3.731	14.218	0.347
GRMZM2G333833	3	204.992	204.998	Flint	0.293	0.175	0.503	-0.214	3.731	14.218	0.337
GRMZM2G035276	3	204.998	205.001	Flint	0.298	0.175	0.580	-0.214	3.731	14.218	0.336
GRMZM2G035222	3	205.006	205.008	Flint	0.327	0.175	0.755	-0.214	3.731	14.218	0.327
GRMZM5G837754	3	205.014	205.016	Flint	0.324	0.175	0.695	-0.214	3.731	14.218	0.327
GRMZM2G051683	3	205.694	205.696	Dent	0.197	0.289	0.018	0.567	24.016	1.906	0.493
GRMZM5G833207	3	205.772	205.774	Dent	0.184	0.298	-0.085	0.567	24.016	1.906	0.509
GRMZM5G808836	3	205.776	205.776	Dent	0.184	0.349	-0.085	0.830	24.016	1.906	0.477
GRMZM2G436804	3	207.008	207.020	Dent	0.087	0.285	-0.570	0.484	50.880	0.146	0.402
GRMZM2G312712	3	207.064	207.080	Dent	0.050	0.328	-0.835	0.700	50.880	2.148	0.471
GRMZM2G031993	3	207.147	207.148	Dent	0.097	0.345	-0.469	0.800	50.880	2.148	0.452
GRMZM5G848942	3	209.919	209.927	Dent	0.203	0.264	0.107	0.361	6.935	1.872	0.339
GRMZM5G804976	3	209.972	209.974	Dent	0.168	0.284	-0.126	0.483	6.935	1.872	0.326
GRMZM2G069018	3	210.050	210.054	Dent	0.130	0.307	-0.379	0.621	6.935	1.872	0.306
GRMZM2G059799	3	210.065	210.067	Dent	0.125	0.335	-0.457	0.793	6.935	1.872	0.282
GRMZM2G125044	3	211.321	211.329	Dent	0.158	0.326	-0.219	0.736	15.206	0.372	0.276
GRMZM2G327357	3	216.006	216.008	Flint	0.236	0.137	0.370	-0.394	3.204	22.054	0.363
GRMZM2G180825	3	216.078	216.080	Flint	0.236	0.137	0.370	-0.394	3.204	22.054	0.363
GRMZM2G180815	3	216.126	216.134	Flint	0.236	0.137	0.370	-0.394	3.257	22.054	0.363
GRMZM2G150260	3	216.231	216.233	Flint	0.274	0.149	0.434	-0.298	3.257	22.054	0.309
GRMZM2G424804	3	230.990	230.992	Flint	0.380	0.095	1.243	-0.662	0.913	49.506	0.290
GRMZM2G092008	3	231.111	231.112	Flint	0.409	0.092	1.399	-0.694	0.913	49.506	0.264
GRMZM2G460571	4	29.562	29.564	Dent	0.149	0.329	-0.331	0.709	11.884	0.603	0.265
GRMZM5G850094	4	29.623	29.624	Dent	0.133	0.336	-0.425	0.753	11.884	0.603	0.289
GRMZM2G106136	4	30.633	30.634	Flint	0.250	0.060	0.248	-0.822	0.890	39.453	0.264
GRMZM2G106164	4	30.651	30.653	Flint	0.258	0.060	0.297	-0.822	0.890	39.453	0.264
GRMZM2G337387	4	30.679	30.681	Flint	0.258	0.060	0.297	-0.822	0.890	39.453	0.264
GRMZM2G302323	4	30.767	30.770	Flint	0.346	0.071	0.824	-0.798	0.890	39.453	0.264
GRMZM5G828945	4	32.756	32.762	Dent	0.163	0.262	-0.160	0.628	6.896	6.180	0.309
GRMZM2G055520	4	32.782	32.789	Dent	0.163	0.276	-0.160	0.628	6.896	6.180	0.309
GRMZM2G055499	4	32.790	32.791	Dent	0.163	0.338	-0.160	0.764	6.896	6.180	0.309
GRMZM5G890820	4	32.810	32.811	Dent	0.163	0.337	-0.160	0.753	6.896	0.984	0.309
GRMZM5G847159	4	32.812	32.814	Dent	0.163	0.335	-0.160	0.746	6.896	0.984	0.309
GRMZM2G152573	4	32.815	32.818	Dent	0.163	0.325	-0.160	0.685	6.896	0.984	0.293
GRMZM2G135568	4	39.601	39.605	Dent	0.129	0.372	-0.469	1.042	46.627	2.599	0.304
GRMZM2G354618	4	39.707	39.708	Dent	0.144	0.372	-0.367	1.144	46.627	2.599	0.304
GRMZM5G818776	4	39.724	39.725	Dent	0.144	0.372	-0.332	1.144	46.627	2.599	0.304
GRMZM5G812883	4	39.743	39.744	Dent	0.144	0.372	-0.332	1.144	46.627	2.599	0.304
GRMZM2G300141	4	39.775	39.776	Dent	0.151	0.372	-0.291	1.144	46.627	2.599	0.304
GRMZM5G878754	4	39.777	39.780	Dent	0.151	0.372	-0.291	1.144	46.627	2.599	0.304
GRMZM2G000592	4	39.780	39.783	Dent	0.151	0.372	-0.291	1.144	46.627	2.599	0.304
GRMZM5G863229	4	39.783	39.788	Dent	0.132	0.372	-0.451	1.028	46.627	2.599	0.304
AC193632.2_FG002	4	39.795	39.797	Dent	0.099	0.337	-0.649	0.754	123.288	2.599	0.295
GRMZM2G157925	4	40.006	40.011	Dent	0.073	0.310	-0.804	0.594	123.288	20.375	0.304
GRMZM2G459828	4	40.011	40.016	Dent	0.095	0.294	-0.674	0.495	123.288	20.375	0.304
GRMZM2G043162	4	40.157	40.158	Dent	0.138	0.252	-0.375	0.289	123.288	20.375	0.304
GRMZM2G176197	4	41.239	41.240	Dent	0.161	0.413	-0.202	1.211	27.373	5.484	0.280
GRMZM2G138198	4	41.356	41.359	Dent	0.174	0.423	-0.158	1.271	27.373	5.484	0.285
GRMZM2G138060	4	41.370	41.378	Dent	0.176	0.434	-0.158	1.337	27.373	5.484	0.287
GRMZM2G170351	4	41.460	41.461	Dent	0.179	0.336	-0.114	0.748	27.373	5.484	0.289
GRMZM2G037496	4	43.755	43.757	Dent	0.093	0.423	-0.659	1.271	45.629	1.397	0.341
GRMZM2G035563	4	43.828	43.832	Dent	0.055	0.423	-0.893	1.271	45.629	1.397	0.383
GRMZM2G316447	4	43.953	43.955	Dent	0.055	0.422	-0.893	1.323	45.629	0.388	0.383
GRMZM2G047533	4	43.969	43.972	Dent	0.055	0.413	-0.893	1.270	45.629	0.388	0.383
GRMZM2G702426	4	44.062	44.064	Dent	0.065	0.386	-0.820	1.046	45.629	0.017	0.299
GRMZM2G100492	4	44.123	44.124	Dent	0.065	0.386	-0.820	1.046	45.629	0.017	0.296
GRMZM2G100457	4	44.128	44.131	Dent	0.065	0.386	-0.820	1.046	45.629	0.017	0.296
GRMZM2G014612	4	44.178	44.193	Dent	0.057	0.386	-0.889	1.046	66.108	0.408	0.305
GRMZM2G163905	4	44.265	44.265	Dent	0.057	0.437	-0.889	1.348	66.108	0.408	0.298
GRMZM5G816582	4	44.266	44.277	Dent	0.057	0.437	-0.889	1.348	66.108	0.408	0.298
GRMZM5G867642	4	44.454	44.455	Dent	0.072	0.384	-0.773	1.032	66.108	0.408	0.295
GRMZM2G094526	4	44.455	44.467	Dent	0.072	0.347	-0.773	0.813	66.108	0.408	0.439
GRMZM2G101511	4	44.508	44.513	Dent	0.082	0.314	-0.683	0.616	23.508	1.978	0.502
AC233751.1_FG002	4	44.780	44.784	Dent	0.147	0.257	-0.208	0.277	10.155	1.978	0.308
AC204690.4_FG005	4	44.821	44.827	Dent	0.147	0.257	-0.208	0.277	10.155	1.978	0.308
GRMZM2G006953	4	44.859	44.862	Dent	0.147	0.317	-0.208	0.634	10.155	1.978	0.308
GRMZM5G821611	4	46.620	46.625	Dent	0.044	0.375	-0.970	0.982	53.765	0.077	0.557
GRMZM5G801241	4	46.627	46.630	Dent	0.029	0.388	-1.059	1.057	53.765	0.103	0.557
GRMZM5G855853	4	46.909	46.912	Dent	0.056	0.337	-0.896	0.753	53.765	0.103	0.427
GRMZM2G100583	4	46.934	46.937	Dent	0.084	0.329	-0.737	0.704	46.007	0.307	0.327
GRMZM2G014832	4	48.450	48.460	Dent	0.036	0.365	-0.822	0.925	103.204	0.573	0.342
AC199481.3_FG001	4	48.464	48.466	Dent	0.036	0.368	-0.822	0.942	103.204	0.541	0.342
GRMZM2G078283	4	48.543	48.545	Dent	0.036	0.361	-0.822	0.895	103.204	0.541	0.342
GRMZM2G051311	4	48.561	48.562	Dent	0.036	0.357	-0.822	0.872	103.204	0.702	0.342
GRMZM2G156737	4	48.634	48.636	Dent	0.033	0.333	-0.683	0.729	103.204	0.702	0.294
GRMZM2G451604	4	52.942	52.945	Dent	0.107	0.378	-0.586	1.055	34.019	0.371	0.384
GRMZM2G150574	4	52.947	52.951	Dent	0.107	0.394	-0.586	1.155	34.019	0.371	0.384
GRMZM2G134708	4	53.078	53.083	Dent	0.054	0.406	-0.902	1.229	34.019	2.339	0.384
GRMZM2G090241	4	53.185	53.194	Dent	0.054	0.304	-0.902	0.558	34.019	2.339	0.376
GRMZM2G032367	4	53.673	53.677	Flint	0.458	0.182	1.645	-0.170	1.350	15.871	0.274
GRMZM2G337128	4	53.677	53.678	Flint	0.458	0.187	1.645	-0.125	1.350	15.871	0.274
GRMZM2G473869	4	53.868	53.871	Flint	0.466	0.187	1.761	-0.113	1.350	15.871	0.267
GRMZM5G822573	4	54.427	54.428	Flint	0.433	0.177	1.411	-0.154	0.939	30.744	0.271
GRMZM2G098496	4	54.600	54.609	Flint	0.394	0.167	1.385	-0.167	0.939	30.528	0.279
GRMZM2G141499	4	54.673	54.678	Flint	0.334	0.173	1.416	-0.078	0.939	30.528	0.279
GRMZM2G568099	4	54.692	54.693	Flint	0.334	0.173	1.416	-0.078	0.041	19.135	0.279
GRMZM2G125575	4	54.746	54.748	Flint	0.334	0.173	1.416	-0.078	0.041	19.135	0.279
GRMZM2G123959	4	54.842	54.845	Flint	0.334	0.166	1.416	-0.059	0.041	19.135	0.283
GRMZM2G049281	4	57.017	57.024	Dent	0.196	0.308	-0.066	0.630	9.008	2.235	0.298
GRMZM2G471635	4	57.349	57.349	Dent	0.204	0.317	-0.024	0.638	10.505	2.235	0.298
GRMZM2G702462	4	62.533	62.534	Flint	0.464	0.142	1.594	-0.408	0.868	89.116	0.391
GRMZM2G153803	4	62.552	62.552	Flint	0.464	0.141	1.594	-0.416	0.868	89.116	0.402
GRMZM2G153722	4	62.564	62.576	Flint	0.464	0.122	1.595	-0.529	0.868	89.116	0.402
GRMZM2G427409	4	62.695	62.696	Flint	0.422	0.122	1.722	-0.529	0.868	89.116	0.395
GRMZM2G053511	4	62.787	62.790	Flint	0.183	0.122	0.838	-0.529	5.138	89.116	0.385
GRMZM2G354373	4	62.793	62.796	Flint	0.164	0.137	0.535	-0.435	5.138	62.658	0.336
GRMZM2G076345	4	62.862	62.863	Flint	0.164	0.169	0.535	-0.245	5.138	62.658	0.289
GRMZM2G157343	4	72.228	72.229	Dent	0.158	0.407	-0.272	1.172	35.606	0.561	0.324
GRMZM2G157357	4	72.235	72.236	Dent	0.158	0.407	-0.272	1.172	35.606	0.561	0.324
GRMZM2G457193	4	72.243	72.244	Dent	0.158	0.405	-0.272	1.158	40.748	0.561	0.328
GRMZM2G044832	4	72.387	72.388	Dent	0.158	0.405	-0.272	1.158	40.748	0.561	0.340
AC213834.3_FG005	4	72.390	72.391	Dent	0.158	0.405	-0.272	1.158	40.748	0.561	0.353
GRMZM2G065908	4	72.573	72.581	Dent	0.116	0.335	-0.533	0.742	40.748	0.334	0.369
GRMZM2G132857	4	77.873	77.879	Dent	0.115	0.325	-0.553	0.681	47.191	2.888	0.595
GRMZM2G542847	4	77.982	77.984	Dent	0.114	0.342	-0.561	0.837	47.191	4.534	0.493
AC208920.3_FG001	4	78.256	78.257	Dent	0.137	0.375	-0.425	1.097	47.191	4.534	0.387
AC217121.3_FG007	4	79.108	79.110	Dent	0.182	0.325	-0.155	0.684	14.256	6.263	0.357
GRMZM2G702490	4	79.157	79.163	Dent	0.142	0.255	-0.347	0.263	14.256	6.263	0.325
AC184836.3_FG002	4	80.088	80.088	Flint	0.337	0.179	1.021	-0.190	2.233	32.681	0.392
GRMZM2G045944	4	80.167	80.174	Flint	0.399	0.130	1.143	-0.482	2.233	32.681	0.478
GRMZM2G356534	4	80.230	80.231	Flint	0.344	0.130	0.815	-0.482	12.446	36.925	0.478
GRMZM2G428098	4	80.238	80.239	Flint	0.344	0.130	0.815	-0.482	12.446	36.925	0.478
GRMZM2G040263	4	80.246	80.248	Flint	0.242	0.135	0.240	-0.453	12.446	36.925	0.473
GRMZM5G853712	4	87.170	87.171	Dent	0.188	0.262	-0.090	0.305	8.607	0.035	0.313
GRMZM2G006507	4	97.534	97.538	Flint	0.124	0.160	-0.099	-0.132	9.232	11.479	0.267
GRMZM2G015190	4	104.041	104.045	Flint	0.158	0.182	-0.062	0.042	14.463	11.009	0.302
AC216251.3_FG001	4	104.589	104.593	Flint	0.161	0.187	0.037	0.092	8.679	11.009	0.272
GRMZM2G071042	4	105.856	105.857	Dent	0.154	0.223	-0.058	0.141	16.596	138.276	0.277
GRMZM2G145437	4	106.221	106.231	Dent	0.142	0.227	-0.183	0.165	16.596	138.276	0.277
GRMZM2G041701	4	109.524	109.528	Flint	0.342	0.011	1.092	-0.378	0.413	409.593	0.277
GRMZM2G139680	4	110.070	110.074	Flint	0.377	0.022	1.124	-0.220	2.246	518.016	0.269
GRMZM2G498141	4	110.106	110.106	Flint	0.391	0.022	1.151	-0.220	2.246	518.016	0.269
GRMZM2G024025	4	110.107	110.108	Flint	0.391	0.022	1.151	-0.220	2.246	518.016	0.269
GRMZM2G302322	4	110.218	110.218	Flint	0.389	0.014	1.137	-0.389	2.246	518.016	0.269
AC211658.4_FG002	4	110.227	110.227	Flint	0.389	0.014	1.137	-0.389	2.246	518.016	0.268
GRMZM5G830457	4	111.170	111.170	Flint	0.363	0.034	1.104	-0.002	1.229	306.689	0.283
GRMZM2G429992	4	115.143	115.144	Dent	0.188	0.385	-0.056	1.097	21.645	3.817	0.298
GRMZM2G130018	4	115.154	115.165	Dent	0.136	0.385	-0.405	1.097	21.645	3.817	0.370
GRMZM2G140016	4	115.430	115.433	Dent	0.129	0.430	-0.452	1.377	124.134	2.208	0.388
AC185522.2_FG002	4	115.462	115.463	Dent	0.126	0.430	-0.471	1.377	124.134	2.208	0.395
GRMZM2G134563	4	116.126	116.136	Dent	0.116	0.426	-0.509	1.425	169.238	3.108	0.384
GRMZM2G072115	4	116.390	116.390	Dent	0.116	0.403	-0.509	1.213	169.238	3.108	0.384
GRMZM2G171080	4	116.433	116.451	Dent	0.122	0.403	-0.472	1.161	169.238	3.108	0.383
GRMZM2G082642	4	116.702	116.709	Dent	0.107	0.363	-0.477	1.024	108.579	3.081	0.374
AC205269.3_FG003	4	116.859	116.860	Dent	0.085	0.326	-0.541	0.837	108.579	1.119	0.309
GRMZM2G147288	4	116.863	116.869	Dent	0.085	0.326	-0.541	0.837	108.579	1.119	0.317
GRMZM2G147279	4	116.868	116.870	Dent	0.085	0.326	-0.541	0.837	108.579	1.119	0.317
GRMZM5G839530	4	117.149	117.150	Dent	0.133	0.342	-0.278	0.952	88.764	1.675	0.334
GRMZM5G856022	4	117.157	117.158	Dent	0.133	0.342	-0.278	0.952	88.764	1.675	0.334
GRMZM2G064145	4	117.264	117.269	Dent	0.153	0.330	-0.226	0.819	11.668	1.675	0.348
GRMZM2G702552	4	117.297	117.300	Dent	0.138	0.330	-0.270	0.819	11.668	1.675	0.348
GRMZM2G121258	4	117.369	117.371	Dent	0.127	0.330	-0.349	0.819	11.668	2.225	0.348
GRMZM2G096171	4	118.065	118.068	Dent	0.091	0.357	-0.542	0.926	17.814	5.411	0.412
GRMZM2G435642	4	118.138	118.139	Dent	0.091	0.357	-0.542	0.926	17.814	5.411	0.414
GRMZM2G459230	4	118.263	118.265	Dent	0.091	0.357	-0.542	0.876	17.814	5.411	0.414
AC189694.3_FG003	4	118.280	118.280	Dent	0.091	0.357	-0.542	0.876	17.814	5.411	0.414
GRMZM2G149138	4	119.701	119.704	Dent	0.132	0.342	-0.410	0.784	36.453	4.335	0.319
GRMZM2G113544	4	119.776	119.776	Dent	0.109	0.344	-0.558	0.794	36.453	4.335	0.350
GRMZM2G331561	4	119.814	119.816	Dent	0.109	0.344	-0.558	0.794	36.453	4.335	0.350
GRMZM2G044773	4	119.828	119.830	Dent	0.094	0.344	-0.614	0.794	36.453	4.335	0.362
GRMZM2G054109	4	119.934	119.939	Dent	0.094	0.350	-0.614	0.883	36.453	1.085	0.395
GRMZM2G107021	4	120.115	120.116	Dent	0.099	0.286	-0.604	0.491	36.453	3.214	0.395
GRMZM2G069444	4	120.989	120.990	Dent	0.142	0.338	-0.272	0.758	26.320	0.384	0.368
GRMZM2G060464	4	121.166	121.169	Dent	0.122	0.249	-0.432	0.310	26.320	3.110	0.368
GRMZM5G860399	4	121.170	121.171	Dent	0.122	0.249	-0.432	0.310	26.320	3.110	0.320
GRMZM2G013079	4	122.186	122.192	Dent	0.073	0.133	-0.782	-0.462	22.810	1.797	0.296
GRMZM2G020409	4	129.816	129.821	Flint	0.313	0.107	0.627	-0.548	1.253	20.726	0.302
GRMZM2G020388	4	129.837	129.838	Flint	0.328	0.118	0.873	-0.501	1.253	20.726	0.302
GRMZM2G020201	4	129.843	129.844	Flint	0.307	0.120	0.793	-0.501	1.253	20.726	0.321
GRMZM2G165231	4	130.027	130.030	Flint	0.306	0.181	0.790	-0.117	1.293	10.053	0.313
GRMZM2G127924	4	130.431	130.434	Flint	0.368	0.202	1.010	0.053	1.242	15.578	0.375
GRMZM2G047208	4	141.090	141.091	Flint	0.257	0.071	0.291	-0.810	6.638	21.741	0.302
GRMZM2G047167	4	141.092	141.097	Flint	0.257	0.071	0.291	-0.810	6.638	21.741	0.302
GRMZM2G459474	4	141.271	141.271	Flint	0.290	0.071	0.486	-0.810	0.616	21.741	0.302
GRMZM2G159700	4	141.279	141.280	Flint	0.235	0.071	0.199	-0.810	6.053	21.741	0.302
GRMZM2G081429	4	157.213	157.220	Dent	0.114	0.383	-0.525	1.089	23.994	1.697	0.460
GRMZM2G380605	4	157.233	157.248	Dent	0.120	0.371	-0.471	1.017	23.994	1.697	0.460
GRMZM2G135085	4	161.949	161.954	Dent	0.179	0.300	-0.145	0.630	7.079	3.318	0.286
GRMZM2G042195	4	162.047	162.052	Dent	0.179	0.317	-0.145	0.735	7.079	3.318	0.311
GRMZM2G042356	4	162.055	162.058	Dent	0.179	0.340	-0.145	0.771	7.079	1.699	0.311
GRMZM2G053766	4	175.573	175.584	Dent	0.095	0.395	-0.660	1.099	24.171	0.782	0.396
GRMZM2G352756	4	175.643	175.648	Dent	0.095	0.324	-0.660	0.675	24.171	0.782	0.396
GRMZM2G181336	4	175.722	175.724	Dent	0.114	0.317	-0.546	0.633	24.171	0.028	0.396
GRMZM2G181354	4	175.729	175.731	Dent	0.131	0.317	-0.439	0.633	24.171	0.028	0.396
GRMZM2G181358	4	175.733	175.734	Dent	0.131	0.317	-0.439	0.633	24.171	0.028	0.396
GRMZM2G475583	4	178.229	178.238	Dent	0.187	0.302	0.002	0.590	12.707	2.854	0.357
GRMZM2G475683	4	178.244	178.245	Dent	0.187	0.302	0.002	0.590	12.707	2.854	0.357
GRMZM2G150153	4	178.286	178.288	Dent	0.187	0.302	0.002	0.590	12.707	2.854	0.357
GRMZM5G802299	4	178.293	178.293	Dent	0.187	0.302	0.002	0.590	12.707	2.854	0.357
GRMZM2G459590	4	178.294	178.296	Dent	0.187	0.302	0.002	0.590	12.707	2.854	0.357
GRMZM2G095400	4	193.891	193.896	Dent	0.190	0.306	0.017	0.617	12.774	0.741	0.542
GRMZM2G095363	4	193.905	193.905	Dent	0.190	0.329	0.017	0.755	12.774	0.741	0.542
GRMZM2G450897	4	193.977	193.995	Dent	0.190	0.330	0.017	0.756	12.774	0.741	0.542
GRMZM2G100913	4	193.995	194.011	Dent	0.190	0.318	0.017	0.690	12.774	0.741	0.542
GRMZM2G381744	4	201.543	201.548	Dent	0.090	0.362	-0.447	1.071	22.905	1.399	0.453
GRMZM2G039878	4	201.635	201.638	Dent	0.120	0.359	-0.215	0.943	22.905	1.399	0.402
GRMZM2G008106	4	201.732	201.734	Dent	0.149	0.359	-0.013	0.943	22.905	1.399	0.386
GRMZM2G032110	4	201.746	201.753	Dent	0.158	0.359	-0.013	0.943	22.905	1.399	0.374
GRMZM2G032419	4	201.752	201.789	Dent	0.171	0.361	-0.013	0.951	22.905	1.399	0.350
GRMZM2G349536	4	202.743	202.745	Dent	0.148	0.082	-0.155	0.254	28.626	61.504	0.269
GRMZM2G119287	4	202.759	202.762	Dent	0.143	0.082	-0.155	0.254	28.626	61.504	0.319
GRMZM2G322717	4	202.820	202.821	Dent	0.130	0.095	-0.196	0.255	28.626	61.504	0.371
GRMZM2G079162	4	203.015	203.017	Dent	0.105	0.318	-0.272	0.659	28.626	14.681	0.399
GRMZM2G561974	4	203.074	203.074	Dent	0.105	0.321	-0.272	0.659	28.626	14.681	0.399
GRMZM2G065655	4	203.402	203.404	Dent	0.139	0.331	-0.263	0.714	9.486	0.491	0.441
GRMZM2G065652	4	203.428	203.429	Dent	0.139	0.353	-0.263	0.849	9.486	0.491	0.441
GRMZM2G065632	4	203.430	203.433	Dent	0.139	0.362	-0.263	0.897	9.486	0.491	0.441
GRMZM2G308064	4	203.460	203.469	Dent	0.110	0.320	-0.334	0.654	9.486	0.491	0.441
GRMZM2G006780	4	203.535	203.538	Dent	0.122	0.276	-0.233	0.392	43.636	1.083	0.404
GRMZM5G854511	4	203.557	203.557	Dent	0.127	0.272	-0.178	0.366	43.636	1.083	0.343
GRMZM2G546541	4	203.614	203.614	Dent	0.127	0.272	-0.178	0.366	43.636	1.083	0.343
AC212332.2_FG003	4	203.826	203.832	Dent	0.095	0.323	-0.054	0.667	43.636	1.083	0.282
GRMZM2G036365	4	203.833	203.835	Dent	0.097	0.307	-0.076	0.574	43.636	1.083	0.282
GRMZM2G012416	4	204.054	204.064	Dent	0.156	0.307	-0.119	0.574	43.636	1.083	0.282
AC205726.4_FG003	4	205.523	205.524	Dent	0.198	0.445	-0.061	1.398	9.973	0.699	0.473
GRMZM2G016447	4	205.554	205.558	Dent	0.198	0.445	-0.061	1.398	9.973	0.699	0.473
GRMZM5G820301	4	205.555	205.555	Dent	0.198	0.445	-0.061	1.398	9.973	0.699	0.473
GRMZM2G180811	4	205.662	205.666	Dent	0.198	0.445	-0.061	1.398	9.973	0.699	0.473
GRMZM5G828139	4	205.673	205.675	Dent	0.198	0.450	-0.061	1.427	9.973	0.699	0.473
GRMZM5G873194	4	205.687	205.688	Dent	0.198	0.449	-0.061	1.426	9.973	0.699	0.473
GRMZM2G391339	4	213.380	213.384	Flint	0.338	0.123	1.335	-0.443	6.406	27.049	0.272
GRMZM5G885710	4	213.499	213.500	Flint	0.207	0.115	0.521	-0.493	6.406	27.049	0.272
GRMZM2G153602	4	225.869	225.872	Dent	0.133	0.352	-0.360	0.846	21.497	2.098	0.270
GRMZM2G004835	4	225.979	225.982	Dent	0.134	0.332	-0.353	0.779	21.497	0.464	0.284
GRMZM2G073934	5	21.571	21.578	Dent	0.045	0.394	-0.969	1.097	34.599	0.687	0.360
GRMZM2G074169	5	21.580	21.583	Dent	0.045	0.408	-0.969	1.242	34.599	0.687	0.360
GRMZM2G074314	5	21.583	21.586	Dent	0.045	0.397	-0.969	1.173	34.599	0.687	0.360
GRMZM2G074416	5	21.590	21.591	Dent	0.045	0.383	-0.969	1.088	34.599	0.281	0.360
GRMZM2G701400	5	21.661	21.662	Dent	0.045	0.383	-0.969	1.088	34.599	0.281	0.360
GRMZM2G143599	5	36.284	36.286	Dent	0.104	0.307	-0.572	0.574	35.279	0.903	0.365
GRMZM2G325208	5	36.299	36.299	Dent	0.102	0.383	-0.572	1.024	37.846	0.903	0.365
AC211332.4_FG005	5	36.355	36.355	Dent	0.078	0.358	-0.560	0.876	37.846	0.253	0.358
GRMZM2G478078	5	36.446	36.473	Dent	0.077	0.346	-0.560	0.809	37.846	0.253	0.340
GRMZM2G110976	5	36.514	36.531	Dent	0.077	0.331	-0.505	0.748	37.846	0.099	0.301
GRMZM2G110968	5	36.547	36.549	Dent	0.123	0.331	-0.257	0.876	37.846	0.233	0.322
GRMZM2G087827	5	36.593	36.595	Dent	0.112	0.331	-0.516	0.876	37.846	0.233	0.366
GRMZM2G016878	5	40.227	40.231	Dent	0.159	0.340	-0.152	0.784	54.871	0.213	0.480
GRMZM2G151195	5	40.338	40.358	Dent	0.130	0.342	-0.281	0.784	54.871	0.213	0.480
GRMZM2G450327	5	40.358	40.359	Dent	0.130	0.342	-0.281	0.784	54.871	0.213	0.415
AC234522.1_FG005	5	40.952	40.952	Dent	0.126	0.357	-0.203	0.876	76.179	0.616	0.320
GRMZM5G869635	5	41.008	41.009	Dent	0.115	0.340	-0.385	0.769	76.179	0.616	0.320
GRMZM2G156336	5	41.095	41.097	Dent	0.090	0.340	-0.674	0.769	76.179	0.679	0.340
GRMZM2G366077	5	41.197	41.198	Dent	0.075	0.322	-0.754	0.662	76.179	0.679	0.410
GRMZM2G056766	5	41.360	41.367	Dent	0.156	0.311	-0.209	0.598	16.088	0.679	0.496
GRMZM2G056842	5	41.368	41.372	Dent	0.166	0.329	-0.127	0.708	16.088	0.679	0.496
GRMZM2G056849	5	41.411	41.416	Dent	0.166	0.281	-0.146	0.463	16.088	5.325	0.469
GRMZM2G007185	5	41.538	41.549	Dent	0.177	0.229	-0.129	0.182	16.088	5.325	0.469
GRMZM2G076985	5	41.826	41.830	Flint	0.346	0.058	1.144	-0.900	0.656	138.306	0.339
GRMZM2G014508	5	41.923	41.946	Flint	0.359	0.050	1.358	-0.955	0.656	138.306	0.379
GRMZM2G014427	5	41.944	41.945	Flint	0.393	0.050	1.521	-0.955	0.543	138.306	0.379
GRMZM2G483889	5	42.100	42.112	Flint	0.440	0.035	1.520	-1.043	0.543	138.306	0.399
GRMZM2G583235	5	42.180	42.187	Flint	0.362	0.058	1.032	-0.878	4.796	138.306	0.357
GRMZM2G012980	5	42.228	42.228	Flint	0.219	0.086	0.136	-0.701	4.796	45.885	0.321
GRMZM2G310429	5	42.286	42.289	Flint	0.208	0.161	0.065	-0.245	4.796	45.885	0.264
GRMZM2G069198	5	43.147	43.153	Dent	0.045	0.401	-0.952	1.213	66.661	2.011	0.274
GRMZM2G069141	5	43.154	43.155	Dent	0.045	0.401	-0.952	1.267	66.661	2.011	0.274
GRMZM2G370357	5	43.156	43.160	Dent	0.045	0.401	-0.952	1.267	66.661	2.011	0.274
GRMZM2G010636	5	48.215	48.220	Dent	0.172	0.356	-0.213	0.867	12.931	0.791	0.500
GRMZM2G026396	5	48.274	48.275	Dent	0.172	0.356	-0.213	0.867	12.931	0.848	0.500
GRMZM2G043147	5	48.345	48.348	Dent	0.172	0.353	-0.213	0.848	12.931	0.848	0.500
GRMZM2G042758	5	48.384	48.391	Dent	0.195	0.335	-0.074	0.742	12.931	0.848	0.500
GRMZM2G701535	5	51.155	51.155	Dent	0.057	0.390	-0.869	1.067	70.581	2.709	0.262
GRMZM2G134156	5	51.211	51.215	Dent	0.057	0.367	-0.869	0.933	70.581	2.709	0.269
GRMZM2G032654	5	51.270	51.272	Dent	0.073	0.363	-0.771	0.912	70.581	0.827	0.269
GRMZM2G347789	5	54.476	54.479	Dent	0.165	0.273	-0.205	0.550	11.352	1.511	0.329
GRMZM2G173311	5	54.501	54.502	Dent	0.158	0.305	-0.271	0.766	11.352	1.511	0.329
GRMZM2G152587	5	54.534	54.536	Dent	0.124	0.305	-0.460	0.766	11.352	1.511	0.329
GRMZM2G575143	5	54.552	54.562	Dent	0.124	0.305	-0.460	0.766	11.352	1.511	0.329
GRMZM2G381576	5	54.612	54.614	Dent	0.089	0.305	-0.695	0.766	11.352	1.511	0.329
GRMZM2G066555	5	54.733	54.738	Dent	0.081	0.358	-0.741	0.902	11.352	1.511	0.313
GRMZM2G365810	5	54.778	54.780	Dent	0.081	0.362	-0.741	0.902	11.352	0.615	0.305
GRMZM2G477415	5	54.846	54.847	Dent	0.100	0.362	-0.626	0.902	11.352	1.556	0.311
GRMZM2G307397	5	54.916	54.918	Dent	0.141	0.357	-0.253	0.874	11.158	1.556	0.327
GRMZM2G305148	5	57.912	57.920	Flint	0.254	0.203	0.315	-0.025	0.489	16.950	0.353
GRMZM2G456816	5	57.955	57.956	Flint	0.340	0.197	0.790	-0.081	0.489	16.950	0.389
GRMZM2G156398	5	57.959	57.965	Flint	0.332	0.197	0.740	-0.081	0.489	16.950	0.405
GRMZM2G178371	5	58.005	58.008	Flint	0.314	0.197	0.679	-0.081	0.489	16.950	0.405
GRMZM2G414899	5	58.052	58.054	Flint	0.314	0.216	0.679	0.034	0.489	16.950	0.405
GRMZM2G414805	5	58.056	58.061	Flint	0.288	0.216	0.522	0.034	0.489	16.950	0.405
GRMZM2G308106	5	67.147	67.149	Dent	0.087	0.398	-0.665	1.164	49.251	0.690	0.582
GRMZM2G111760	5	67.180	67.183	Dent	0.069	0.396	-0.783	1.109	49.251	0.690	0.630
AC192240.3_FG005	5	67.214	67.215	Dent	0.027	0.391	-1.063	1.076	81.695	1.771	0.682
GRMZM2G429241	5	67.395	67.402	Dent	0.019	0.354	-1.068	0.913	81.695	4.632	0.682
GRMZM2G128929	5	67.404	67.405	Dent	0.019	0.341	-1.068	0.827	81.695	4.632	0.638
GRMZM2G173192	5	67.473	67.475	Dent	0.031	0.233	-0.963	0.169	81.695	4.632	0.395
GRMZM2G346693	5	88.230	88.236	Flint	0.259	0.175	0.341	-0.189	4.032	48.187	0.350
GRMZM2G063903	5	88.501	88.504	Flint	0.121	0.134	-0.520	-0.455	35.548	48.187	0.315
AC195957.3_FG003	5	88.560	88.561	Flint	0.109	0.134	-0.590	-0.455	35.548	48.187	0.315
GRMZM2G136599	5	88.606	88.609	Flint	0.067	0.133	-0.841	-0.462	35.548	48.187	0.301
GRMZM2G070295	5	95.221	95.222	Dent	0.188	0.332	-0.088	0.823	7.977	0.722	0.282
GRMZM5G896252	5	95.835	95.836	Dent	0.178	0.366	-0.147	0.980	6.844	0.532	0.322
GRMZM2G069316	5	95.900	95.903	Dent	0.143	0.366	-0.341	0.980	102.312	2.546	0.301
GRMZM5G834658	5	96.308	96.308	Dent	0.035	0.419	-1.033	1.305	102.312	2.546	0.385
GRMZM2G462613	5	96.355	96.362	Dent	0.027	0.455	-1.068	1.457	102.312	1.012	0.390
GRMZM2G462639	5	96.393	96.403	Dent	0.027	0.375	-1.068	0.978	102.312	0.731	0.390
GRMZM2G462647	5	96.403	96.405	Dent	0.027	0.367	-1.068	0.932	102.312	0.731	0.390
AC214244.4_FG003	5	96.403	96.404	Dent	0.027	0.367	-1.068	0.932	102.312	0.731	0.390
GRMZM2G160334	5	96.410	96.411	Dent	0.027	0.367	-1.068	0.932	102.312	0.731	0.390
GRMZM2G148052	5	96.531	96.533	Dent	0.055	0.311	-0.895	0.691	102.312	0.731	0.363
GRMZM2G012865	5	96.566	96.568	Dent	0.085	0.305	-0.734	0.658	102.312	0.731	0.347
GRMZM2G107715	5	96.585	96.586	Dent	0.085	0.305	-0.734	0.658	102.312	0.731	0.347
GRMZM2G107759	5	96.614	96.616	Dent	0.085	0.305	-0.734	0.658	102.312	0.731	0.347
GRMZM2G118939	5	96.752	96.755	Dent	0.083	0.305	-0.734	0.634	62.431	0.731	0.344
GRMZM2G086587	5	100.011	100.014	Flint	0.235	0.121	0.196	-0.495	6.285	60.277	0.300
GRMZM2G079653	5	100.070	100.071	Flint	0.272	0.102	0.380	-0.617	6.285	60.277	0.313
GRMZM2G342426	5	101.902	101.905	Dent	0.165	0.271	-0.254	0.492	12.496	1.657	0.346
GRMZM2G000411	5	102.159	102.160	Dent	0.118	0.271	-0.536	0.492	12.496	1.657	0.346
GRMZM2G175425	5	102.448	102.448	Dent	0.155	0.324	-0.307	0.752	14.673	0.809	0.410
GRMZM2G426140	5	102.513	102.520	Dent	0.161	0.324	-0.254	0.777	14.673	0.809	0.394
GRMZM2G429781	5	102.534	102.538	Dent	0.161	0.324	-0.254	0.777	14.673	0.809	0.394
GRMZM2G115127	5	102.544	102.545	Dent	0.161	0.324	-0.254	0.777	14.673	0.809	0.394
AC197355.3_FG001	5	104.970	104.970	Dent	0.125	0.303	-0.498	0.679	29.337	0.985	0.386
GRMZM5G809727	5	105.206	105.209	Dent	0.128	0.301	-0.456	0.537	7.081	0.209	0.369
GRMZM2G000775	5	106.488	106.489	Dent	0.130	0.337	-0.464	0.917	17.656	1.216	0.391
GRMZM2G014577	5	106.628	106.664	Dent	0.130	0.333	-0.464	0.890	17.656	1.216	0.410
GRMZM2G400382	5	107.240	107.242	Dent	0.115	0.339	-0.555	0.816	39.440	0.801	0.376
GRMZM2G143786	5	107.282	107.282	Dent	0.115	0.348	-0.555	0.820	39.440	0.801	0.374
GRMZM2G441417	5	107.306	107.307	Dent	0.115	0.348	-0.555	0.820	39.440	0.801	0.374
GRMZM2G425583	5	107.341	107.342	Dent	0.115	0.361	-0.555	0.895	39.440	0.801	0.358
GRMZM2G374263	5	107.925	107.925	Dent	0.104	0.365	-0.619	0.942	39.243	0.638	0.433
GRMZM2G489579	5	108.467	108.467	Dent	0.129	0.358	-0.472	0.994	10.801	0.901	0.396
GRMZM2G012904	5	108.470	108.472	Dent	0.129	0.358	-0.472	0.994	10.801	0.901	0.396
GRMZM5G868921	5	108.626	108.627	Dent	0.133	0.345	-0.448	0.869	10.801	0.901	0.396
GRMZM2G072417	5	108.640	108.642	Dent	0.133	0.345	-0.448	0.869	10.801	0.901	0.396
GRMZM2G072407	5	108.649	108.651	Dent	0.133	0.342	-0.448	0.869	10.801	0.901	0.396
GRMZM2G373023	5	108.659	108.661	Dent	0.133	0.318	-0.448	0.851	10.801	0.901	0.396
GRMZM2G460864	5	113.507	113.511	Dent	0.143	0.343	-0.368	0.790	69.479	4.533	0.607
GRMZM2G020419	5	113.785	113.786	Dent	0.138	0.318	-0.419	0.739	83.807	5.668	0.610
GRMZM2G085587	5	114.088	114.092	Dent	0.132	0.297	-0.450	0.606	83.807	5.668	0.625
GRMZM2G085678	5	114.095	114.096	Dent	0.141	0.288	-0.398	0.552	83.807	5.668	0.616
GRMZM2G055826	5	117.624	117.626	Dent	0.092	0.399	-0.645	1.191	20.651	1.168	0.564
GRMZM2G055789	5	117.626	117.627	Dent	0.092	0.399	-0.645	1.191	20.651	1.168	0.564
GRMZM2G382052	5	117.689	117.691	Dent	0.114	0.399	-0.524	1.246	20.651	1.168	0.554
GRMZM2G117700	5	117.928	117.931	Dent	0.083	0.404	-0.699	1.273	18.570	1.168	0.565
GRMZM2G569390	5	117.930	118.019	Dent	0.083	0.322	-0.699	1.133	18.570	1.168	0.565
GRMZM2G145242	5	118.298	118.306	Dent	0.124	0.203	-0.459	0.415	11.187	3.916	0.536
GRMZM2G048952	5	118.425	118.431	Dent	0.172	0.157	-0.100	0.130	11.187	3.916	0.439
GRMZM2G349996	5	127.810	127.811	Dent	0.142	0.375	-0.245	1.124	42.915	1.314	0.360
GRMZM2G103864	5	127.936	127.937	Dent	0.136	0.369	-0.313	1.116	42.915	1.314	0.360
GRMZM2G071089	5	128.105	128.107	Dent	0.128	0.369	-0.478	1.116	66.530	1.314	0.403
GRMZM2G123860	5	128.207	128.214	Dent	0.096	0.421	-0.582	1.376	66.530	1.314	0.403
GRMZM5G848733	5	128.332	128.333	Dent	0.074	0.346	-0.684	0.862	95.840	0.889	0.396
AC198206.5_FG001	5	128.455	128.463	Dent	0.058	0.346	-0.804	0.859	95.840	0.889	0.311
GRMZM2G008593	5	129.222	129.225	Dent	0.103	0.354	-0.496	0.851	22.457	1.070	0.467
GRMZM2G132671	5	129.412	129.418	Dent	0.149	0.354	-0.126	0.851	22.457	1.070	0.467
GRMZM2G561554	5	129.539	129.539	Dent	0.149	0.354	-0.126	0.851	22.457	1.070	0.467
GRMZM2G701807	5	129.745	129.745	Dent	0.177	0.354	-0.103	0.854	22.457	1.070	0.509
GRMZM2G701809	5	129.750	129.750	Dent	0.177	0.354	-0.103	0.854	22.457	1.070	0.509
GRMZM2G701811	5	129.903	129.904	Dent	0.177	0.356	-0.103	0.866	17.202	0.343	0.509
GRMZM2G028060	5	130.161	130.163	Dent	0.194	0.329	-0.023	0.757	23.297	0.902	0.527
GRMZM2G081075	5	130.359	130.363	Dent	0.139	0.326	-0.343	0.736	23.297	0.902	0.527
GRMZM2G118098	5	130.495	130.501	Dent	0.133	0.295	-0.385	0.545	23.297	0.902	0.506
GRMZM5G862453	5	130.705	130.705	Dent	0.204	0.333	0.026	0.779	11.984	2.044	0.532
GRMZM2G166330	5	130.821	130.824	Dent	0.182	0.339	-0.067	0.816	11.984	2.658	0.533
GRMZM2G174572	5	130.949	130.958	Dent	0.182	0.226	-0.067	0.094	11.984	2.658	0.533
GRMZM2G025448	5	131.570	131.571	Flint	0.365	0.115	0.936	-0.572	1.880	7.699	0.391
GRMZM2G062199	5	131.620	131.625	Flint	0.365	0.105	0.936	-0.632	1.880	7.699	0.423
GRMZM2G012464	5	134.785	134.787	Dent	0.111	0.417	-0.557	1.359	15.616	1.190	0.321
GRMZM2G012200	5	134.791	134.797	Dent	0.111	0.417	-0.557	1.358	15.616	1.190	0.321
AC214437.4_FG001	5	134.908	134.910	Dent	0.111	0.366	-0.557	1.038	15.616	1.190	0.311
GRMZM2G073258	5	134.921	134.922	Dent	0.111	0.342	-0.557	0.889	15.616	1.190	0.311
GRMZM2G403712	5	135.589	135.591	Flint	0.261	0.159	0.539	-0.312	1.359	32.628	0.323
GRMZM2G069596	5	135.633	135.643	Flint	0.261	0.147	0.500	-0.381	1.359	32.628	0.323
GRMZM2G029400	5	137.151	137.154	Dent	0.170	0.286	-0.229	0.447	16.681	0.485	0.403
AC199777.3_FG001	5	137.262	137.262	Dent	0.150	0.304	-0.346	0.553	16.681	0.485	0.410
GRMZM5G880966	5	137.267	137.269	Dent	0.150	0.304	-0.346	0.553	16.681	0.485	0.410
GRMZM2G130425	5	137.391	137.394	Dent	0.150	0.336	-0.346	0.745	16.681	0.485	0.432
GRMZM2G405581	5	145.509	145.510	Dent	0.194	0.358	-0.081	0.933	8.967	0.939	0.327
GRMZM2G405575	5	145.513	145.516	Dent	0.194	0.358	-0.081	0.933	8.967	0.939	0.327
GRMZM2G405459	5	145.524	145.527	Dent	0.194	0.358	-0.081	0.933	8.967	0.939	0.327
GRMZM2G359320	5	145.737	145.740	Dent	0.204	0.373	-0.021	1.081	8.967	0.939	0.327
GRMZM2G133430	5	156.351	156.352	Flint	0.348	0.092	0.833	-0.663	0.572	37.909	0.311
GRMZM2G163572	5	156.367	156.377	Flint	0.356	0.091	0.883	-0.699	0.572	37.909	0.316
GRMZM2G415433	5	156.439	156.446	Flint	0.433	0.080	1.343	-0.745	0.572	68.274	0.316
GRMZM2G419875	5	156.536	156.556	Flint	0.255	0.089	0.447	-0.697	5.333	68.274	0.284
GRMZM2G121749	5	156.557	156.560	Flint	0.255	0.100	0.447	-0.634	5.333	68.274	0.284
GRMZM2G159981	5	156.754	156.757	Flint	0.199	0.123	0.164	-0.483	5.333	68.274	0.274
GRMZM2G370741	5	172.588	172.591	Flint	0.329	0.187	0.827	-0.143	1.526	7.940	0.278
GRMZM2G031581	5	172.618	172.620	Flint	0.329	0.187	0.827	-0.143	1.526	7.940	0.278
GRMZM2G138365	5	176.550	176.550	Flint	0.274	0.178	0.397	-0.138	4.426	7.701	0.308
GRMZM2G156734	5	176.588	176.592	Flint	0.265	0.178	0.361	-0.138	4.426	7.701	0.308
GRMZM2G132706	5	176.610	176.612	Flint	0.265	0.180	0.361	-0.127	4.426	7.701	0.307
AC201791.3_FG005	5	176.788	176.790	Flint	0.265	0.208	0.361	0.050	4.426	7.701	0.307
GRMZM5G870219	5	176.799	176.800	Flint	0.265	0.208	0.361	0.050	4.426	7.701	0.307
GRMZM5G827556	5	176.829	176.830	Flint	0.265	0.220	0.379	0.100	4.426	7.701	0.307
GRMZM2G457262	5	176.829	176.830	Flint	0.265	0.220	0.379	0.100	4.426	7.701	0.307
GRMZM2G129929	5	176.866	176.867	Flint	0.265	0.220	0.379	0.100	4.426	7.701	0.307
GRMZM2G095299	5	182.436	182.437	Flint	0.400	0.097	1.204	-0.491	3.213	13.227	0.435
GRMZM5G816691	5	182.442	182.448	Flint	0.403	0.090	1.223	-0.495	3.213	13.227	0.463
GRMZM2G095194	5	182.450	182.456	Flint	0.379	0.090	1.024	-0.495	3.213	13.227	0.463
GRMZM2G095147	5	182.455	182.461	Flint	0.331	0.090	0.733	-0.495	3.213	13.227	0.463
GRMZM2G702086	5	182.495	182.495	Flint	0.304	0.090	0.577	-0.495	0.480	7.242	0.463
GRMZM2G129189	5	182.518	182.520	Flint	0.283	0.110	0.493	-0.286	0.480	7.242	0.456
GRMZM2G512113	5	183.517	183.518	Flint	0.301	0.190	0.600	0.075	0.297	14.695	0.441
GRMZM2G702105	5	183.519	183.520	Flint	0.301	0.190	0.600	0.075	0.297	14.695	0.441
GRMZM2G702108	5	183.531	183.531	Flint	0.301	0.184	0.600	0.002	0.120	14.695	0.457
GRMZM2G035477	5	183.601	183.606	Flint	0.301	0.176	0.600	-0.116	0.120	14.695	0.581
GRMZM2G035584	5	183.608	183.613	Flint	0.301	0.150	0.600	-0.312	0.120	14.695	0.581
GRMZM2G036590	5	183.615	183.619	Flint	0.308	0.150	0.641	-0.312	0.120	14.695	0.581
AC185460.3_FG004	5	183.646	183.647	Flint	0.320	0.150	0.791	-0.312	0.120	14.695	0.581
GRMZM5G859330	5	183.699	183.700	Flint	0.317	0.150	0.941	-0.312	0.287	14.695	0.548
GRMZM5G850997	5	183.704	183.705	Flint	0.317	0.150	0.941	-0.312	0.287	14.695	0.548
GRMZM2G099850	5	183.737	183.738	Flint	0.284	0.158	0.941	-0.286	0.287	14.695	0.541
GRMZM2G484653	5	183.754	183.754	Flint	0.257	0.173	0.801	-0.195	0.287	14.695	0.498
GRMZM2G052341	5	183.755	183.758	Flint	0.247	0.173	0.666	-0.195	0.287	14.695	0.498
GRMZM2G073521	6	3.045	3.050	Dent	0.102	0.298	-0.566	0.566	18.801	3.245	0.321
GRMZM2G073495	6	3.052	3.055	Dent	0.102	0.361	-0.566	0.999	18.801	3.245	0.321
GRMZM2G073433	6	3.072	3.074	Dent	0.102	0.352	-0.566	0.896	18.801	3.245	0.321
GRMZM5G854292	6	39.916	39.918	Dent	0.153	0.336	-0.276	0.801	17.215	1.273	0.352
GRMZM5G893252	6	40.056	40.062	Dent	0.146	0.336	-0.276	0.778	9.935	1.273	0.347
GRMZM2G444278	6	40.098	40.099	Dent	0.146	0.325	-0.276	0.684	9.935	1.273	0.320
GRMZM2G088531	6	43.907	43.909	Flint	0.453	0.169	1.462	-0.251	0.450	33.346	0.361
GRMZM2G043995	6	43.974	43.977	Flint	0.461	0.114	1.602	-0.579	0.450	33.346	0.436
GRMZM2G022726	6	44.005	44.008	Flint	0.467	0.114	1.677	-0.579	0.450	33.346	0.446
GRMZM2G022820	6	44.008	44.098	Flint	0.486	0.114	1.676	-0.579	0.450	33.346	0.446
AC212347.3_FG002	6	75.401	75.401	Flint	0.340	0.113	0.787	-0.439	1.604	17.392	0.283
GRMZM2G060870	6	75.510	75.519	Flint	0.306	0.113	0.728	-0.439	3.916	17.392	0.299
GRMZM5G829897	6	75.619	75.620	Flint	0.306	0.142	0.728	-0.227	3.916	17.392	0.273
GRMZM2G031719	6	76.073	76.078	Flint	0.436	0.073	1.421	-0.784	2.825	44.587	0.389
GRMZM2G051338	6	76.237	76.239	Flint	0.398	0.086	1.133	-0.683	2.193	44.587	0.353
GRMZM2G061609	6	98.814	98.814	Dent	0.116	0.217	-0.472	0.102	60.760	5.994	0.341
GRMZM2G061545	6	98.815	98.816	Dent	0.116	0.217	-0.472	0.102	60.760	5.994	0.341
GRMZM2G134306	6	98.827	98.827	Dent	0.116	0.217	-0.472	0.102	60.760	5.994	0.341
GRMZM2G339009	6	98.868	98.872	Dent	0.103	0.271	-0.555	0.400	60.760	5.994	0.369
GRMZM2G160526	6	98.940	98.942	Dent	0.103	0.362	-0.555	0.957	60.760	5.994	0.369
GRMZM2G160626	6	98.954	98.955	Dent	0.103	0.362	-0.555	0.957	60.760	5.994	0.369
GRMZM2G419667	6	99.061	99.063	Dent	0.103	0.364	-0.555	0.912	60.760	0.193	0.369
GRMZM5G872041	6	132.630	132.632	Flint	0.240	0.211	0.193	0.145	0.108	23.704	0.452
AC234575.1_FG003	6	132.658	132.659	Flint	0.240	0.189	0.193	-0.003	0.108	23.704	0.475
GRMZM5G801627	6	132.663	132.665	Flint	0.240	0.189	0.193	-0.003	0.108	23.704	0.475
GRMZM2G160925	6	132.761	132.763	Flint	0.240	0.167	0.193	-0.084	0.108	23.704	0.475
GRMZM2G401970	6	132.795	132.797	Flint	0.240	0.167	0.193	-0.084	0.108	23.704	0.475
GRMZM2G100505	6	132.825	132.828	Flint	0.260	0.167	0.311	-0.084	3.700	23.704	0.475
GRMZM2G030123	6	132.883	132.890	Flint	0.271	0.178	0.375	-0.044	3.700	23.704	0.404
GRMZM2G179279	6	145.075	145.079	Dent	0.090	0.305	-0.378	0.564	17.004	2.364	0.441
GRMZM2G179301	6	145.087	145.093	Dent	0.063	0.305	-0.526	0.564	17.004	2.364	0.464
GRMZM2G479523	6	145.107	145.109	Dent	0.063	0.305	-0.526	0.564	17.004	2.364	0.464
GRMZM2G179346	6	145.124	145.127	Dent	0.034	0.310	-0.752	0.591	25.786	2.364	0.501
GRMZM2G022252	6	145.170	145.178	Dent	0.013	0.385	-0.752	1.043	25.786	2.364	0.539
AC212068.4_FG005	6	145.188	145.191	Dent	0.001	0.441	-1.070	1.378	25.786	1.128	0.540
GRMZM2G060079	6	145.270	145.277	Dent	0.001	0.361	-1.070	0.897	25.786	1.128	0.540
AC209636.2_FG003	6	146.568	146.569	Dent	0.149	0.354	-0.133	0.855	13.139	4.179	0.261
GRMZM2G042154	6	146.616	146.617	Dent	0.143	0.354	-0.171	0.855	13.139	4.179	0.271
GRMZM2G122712	6	146.665	146.667	Dent	0.129	0.354	-0.280	0.855	13.139	4.179	0.295
GRMZM5G827496	6	146.693	146.697	Dent	0.129	0.362	-0.280	0.905	13.139	4.179	0.364
GRMZM2G322220	6	146.813	146.816	Dent	0.129	0.340	-0.280	0.771	13.139	4.179	0.468
GRMZM2G026523	6	146.816	146.821	Dent	0.129	0.335	-0.280	0.743	13.139	4.179	0.492
GRMZM2G167243	6	146.853	146.855	Dent	0.153	0.330	0.113	0.713	13.139	4.179	0.492
GRMZM2G037135	7	43.991	43.992	Flint	0.345	0.137	0.927	-0.347	1.887	60.475	0.290
GRMZM2G095562	7	44.029	44.034	Flint	0.355	0.137	1.056	-0.347	1.887	60.475	0.340
GRMZM2G045645	7	44.138	44.140	Flint	0.322	0.138	1.025	-0.333	0.492	11.810	0.340
GRMZM2G396540	7	44.176	44.180	Flint	0.322	0.123	1.025	-0.354	1.185	141.601	0.307
GRMZM2G125165	7	44.290	44.293	Flint	0.332	0.079	1.025	-0.356	1.185	141.601	0.316
GRMZM2G125175	7	44.362	44.366	Flint	0.351	0.062	1.085	-0.359	1.185	228.637	0.347
GRMZM2G139941	7	44.451	44.457	Flint	0.394	0.056	1.460	-0.359	1.185	228.637	0.372
AC198025.3_FG001	7	44.573	44.574	Flint	0.389	0.047	1.490	-0.515	1.185	228.637	0.372
GRMZM2G364252	7	44.700	44.702	Flint	0.389	0.041	1.487	-0.555	1.185	228.637	0.372
GRMZM5G859388	7	44.724	44.725	Flint	0.389	0.041	1.487	-0.555	1.185	228.637	0.372
GRMZM5G852325	7	44.728	44.728	Flint	0.389	0.041	1.487	-0.555	1.185	228.637	0.372
GRMZM2G364366	7	44.728	44.729	Flint	0.389	0.041	1.487	-0.555	1.185	228.637	0.372
GRMZM5G841744	7	44.734	44.735	Flint	0.389	0.041	1.487	-0.555	1.185	228.637	0.372
GRMZM2G435661	7	44.761	44.769	Flint	0.389	0.036	1.487	-0.637	1.538	228.637	0.363
GRMZM2G177424	7	44.803	44.816	Flint	0.400	0.036	1.408	-0.640	1.538	228.637	0.350
GRMZM2G477336	7	44.821	44.829	Flint	0.407	0.062	1.396	-0.676	1.538	208.839	0.350
GRMZM2G177451	7	44.831	44.833	Flint	0.407	0.062	1.396	-0.676	1.538	208.839	0.350
GRMZM2G477366	7	44.847	44.850	Flint	0.407	0.062	1.396	-0.676	1.538	208.839	0.350
GRMZM2G177475	7	44.853	44.859	Flint	0.407	0.062	1.396	-0.676	1.538	208.839	0.350
GRMZM5G857404	7	45.115	45.118	Flint	0.412	0.080	1.276	-0.755	1.538	208.839	0.346
GRMZM2G077361	7	45.147	45.152	Flint	0.405	0.080	1.235	-0.755	1.538	208.839	0.346
GRMZM2G161938	7	45.171	45.171	Flint	0.405	0.088	1.235	-0.690	0.866	139.757	0.346
GRMZM2G336680	7	45.203	45.204	Flint	0.405	0.088	1.235	-0.690	0.866	139.757	0.346
GRMZM2G054803	7	45.385	45.387	Flint	0.371	0.148	1.235	-0.313	0.866	139.757	0.285
GRMZM2G055009	7	45.387	45.389	Flint	0.371	0.150	1.255	-0.313	0.866	139.757	0.285
GRMZM2G036063	7	45.409	45.411	Flint	0.371	0.150	1.255	-0.313	0.866	139.757	0.285
GRMZM5G803610	7	46.301	46.305	Flint	0.381	0.110	1.137	-0.587	1.308	19.864	0.295
GRMZM2G078424	7	46.306	46.307	Flint	0.381	0.110	1.137	-0.587	1.308	19.864	0.295
GRMZM2G356439	7	46.329	46.330	Flint	0.381	0.110	1.137	-0.587	1.308	19.864	0.288
GRMZM5G868168	7	46.332	46.335	Flint	0.381	0.110	1.137	-0.587	1.308	19.864	0.288
GRMZM2G055255	7	46.340	46.341	Flint	0.381	0.119	1.137	-0.527	1.308	19.864	0.276
GRMZM2G054936	7	48.047	48.053	Dent	0.072	0.255	-0.496	0.303	11.318	1.516	0.387
GRMZM2G025210	7	48.117	48.121	Dent	0.072	0.273	-0.496	0.412	11.318	1.516	0.387
AC210973.2_FG001	7	49.153	49.154	Dent	0.081	0.225	-0.438	0.214	13.615	0.145	0.270
AC200171.2_FG001	7	49.157	49.158	Dent	0.081	0.225	-0.438	0.214	13.615	0.145	0.270
GRMZM2G495837	7	68.314	68.318	Dent	0.102	0.247	0.036	0.213	14.423	1.295	0.360
GRMZM2G088919	7	68.344	68.349	Dent	0.102	0.247	0.036	0.213	14.423	1.295	0.360
GRMZM2G450807	7	68.360	68.362	Dent	0.102	0.247	0.036	0.213	14.423	1.295	0.360
GRMZM2G142168	7	68.450	68.457	Dent	0.101	0.276	-0.003	0.388	14.423	1.295	0.303
GRMZM2G142196	7	68.458	68.463	Dent	0.101	0.296	-0.003	0.507	14.423	1.295	0.285
GRMZM2G700040	7	68.545	68.546	Dent	0.101	0.324	-0.003	0.675	14.423	1.295	0.316
GRMZM2G557158	7	68.597	68.597	Dent	0.101	0.328	-0.003	0.700	20.342	1.295	0.316
AC204641.5_FG001	7	68.892	68.897	Dent	0.089	0.298	-0.173	0.568	66.379	0.219	0.373
AC204641.5_FG003	7	68.906	68.909	Dent	0.089	0.298	-0.173	0.568	66.379	0.219	0.373
GRMZM2G012654	7	68.977	68.980	Dent	0.048	0.298	-0.599	0.568	131.280	0.362	0.373
GRMZM2G312075	7	68.981	68.982	Dent	0.048	0.298	-0.608	0.568	131.280	0.362	0.373
GRMZM2G056022	7	69.183	69.185	Dent	0.015	0.312	-0.944	0.618	169.267	0.418	0.272
GRMZM2G117444	7	69.632	69.634	Dent	0.026	0.277	-0.793	0.478	169.267	0.418	0.271
GRMZM2G417609	7	69.633	69.633	Dent	0.026	0.277	-0.793	0.478	169.267	0.418	0.271
GRMZM5G883420	7	69.762	69.762	Dent	0.028	0.277	-0.793	0.478	169.267	0.418	0.308
GRMZM2G009575	7	69.786	69.791	Dent	0.028	0.285	-0.793	0.535	169.267	0.418	0.308
GRMZM2G312110	7	70.637	70.648	Dent	0.063	0.265	-0.245	0.325	103.682	0.682	0.299
GRMZM2G461586	7	70.651	70.652	Dent	0.063	0.265	-0.245	0.325	90.509	0.682	0.323
GRMZM2G030897	7	70.689	70.690	Dent	0.065	0.265	-0.202	0.325	90.509	0.682	0.323
GRMZM2G497870	7	70.699	70.700	Dent	0.051	0.266	-0.233	0.331	90.509	0.682	0.323
GRMZM2G700048	7	70.767	70.767	Dent	0.046	0.296	-0.233	0.557	51.051	1.752	0.367
GRMZM2G700049	7	70.839	70.841	Dent	0.046	0.286	-0.220	0.447	51.051	1.752	0.367
GRMZM2G461663	7	71.099	71.103	Dent	0.080	0.280	0.057	0.412	51.051	1.752	0.341
GRMZM2G016287	7	71.468	71.470	Dent	0.081	0.295	-0.670	0.504	43.645	1.158	0.347
GRMZM2G016212	7	71.473	71.477	Dent	0.076	0.295	-0.689	0.504	43.645	1.158	0.347
GRMZM2G539749	7	71.613	71.614	Dent	0.068	0.317	-0.772	0.630	101.544	1.557	0.390
AC198393.3_FG001	7	71.680	71.681	Dent	0.059	0.306	-0.810	0.564	101.544	1.557	0.390
GRMZM2G105723	7	71.764	71.765	Dent	0.057	0.306	-0.824	0.564	101.544	1.557	0.346
GRMZM2G105725	7	71.772	71.773	Dent	0.057	0.306	-0.824	0.564	101.544	1.557	0.346
GRMZM2G469099	7	71.952	71.953	Dent	0.056	0.306	-0.824	0.564	101.544	1.557	0.307
GRMZM5G800669	7	71.956	71.957	Dent	0.056	0.306	-0.824	0.564	101.544	1.557	0.307
GRMZM2G432075	7	71.982	71.990	Dent	0.035	0.306	-0.974	0.566	101.544	1.557	0.280
GRMZM2G347402	7	72.026	72.035	Dent	0.035	0.309	-0.974	0.593	101.544	1.557	0.349
GRMZM5G844315	7	72.125	72.125	Dent	0.042	0.309	-0.923	0.593	60.961	1.050	0.349
GRMZM2G181415	7	72.145	72.146	Dent	0.042	0.309	-0.923	0.593	60.961	1.050	0.349
AC215871.3_FG002	7	73.005	73.009	Dent	0.059	0.273	-0.773	0.370	57.758	0.654	0.300
GRMZM2G425398	7	73.060	73.060	Dent	0.083	0.284	-0.630	0.439	18.835	0.202	0.317
AC226230.2_FG001	7	73.427	73.441	Dent	0.061	0.273	-0.758	0.413	75.761	0.315	0.334
GRMZM2G008108	7	73.515	73.524	Dent	0.061	0.299	-0.758	0.526	75.761	0.315	0.334
GRMZM2G049155	7	74.116	74.125	Dent	0.089	0.282	-0.588	0.426	10.337	0.648	0.361
GRMZM2G422303	7	74.227	74.236	Dent	0.089	0.252	-0.389	0.368	9.188	0.685	0.315
AC197038.3_FG001	7	74.808	74.809	Flint	0.153	0.170	-0.226	-0.189	4.161	29.033	0.333
GRMZM2G152638	7	74.885	74.888	Flint	0.250	0.091	0.370	-0.713	4.161	29.033	0.373
GRMZM2G032807	7	75.137	75.138	Flint	0.226	0.105	0.144	-0.630	1.558	29.033	0.481
GRMZM2G700063	7	76.252	76.253	Dent	0.185	0.391	0.185	1.168	25.043	0.491	0.261
GRMZM2G700065	7	76.845	76.845	Dent	0.162	0.392	-0.165	1.078	85.135	4.177	0.330
GRMZM2G036380	7	76.890	76.891	Dent	0.162	0.392	-0.165	1.078	85.135	4.177	0.330
GRMZM2G015011	7	76.950	76.952	Dent	0.133	0.392	-0.387	1.078	85.135	4.177	0.379
GRMZM2G319125	7	77.013	77.017	Dent	0.123	0.393	-0.471	1.086	85.135	4.177	0.441
GRMZM2G119635	7	77.052	77.056	Dent	0.107	0.393	-0.571	1.086	85.135	4.177	0.505
GRMZM2G553675	7	77.083	77.084	Dent	0.103	0.393	-0.615	1.086	85.135	4.177	0.532
GRMZM2G109327	7	77.214	77.216	Dent	0.102	0.425	-0.615	1.274	85.135	0.354	0.532
GRMZM2G026546	7	77.221	77.223	Dent	0.102	0.425	-0.615	1.274	85.135	0.354	0.532
GRMZM2G031761	7	77.296	77.309	Dent	0.104	0.415	-0.586	1.216	85.135	0.304	0.502
GRMZM2G146309	7	77.430	77.431	Dent	0.104	0.386	-0.586	1.166	71.532	0.304	0.502
GRMZM2G146335	7	77.437	77.437	Dent	0.104	0.386	-0.586	1.166	71.532	0.304	0.502
GRMZM2G030727	7	77.457	77.458	Dent	0.104	0.386	-0.586	1.166	71.532	0.304	0.502
AC195343.3_FG002	7	77.596	77.597	Dent	0.180	0.355	-0.166	0.973	71.532	2.177	0.391
GRMZM2G101117	7	79.970	79.972	Dent	0.158	0.293	-0.190	0.600	19.787	2.533	0.328
GRMZM2G399313	7	80.018	80.022	Dent	0.116	0.321	-0.423	0.810	19.787	0.511	0.310
GRMZM2G136712	7	80.166	80.178	Dent	0.116	0.353	-0.423	0.904	11.669	0.511	0.313
GRMZM2G025340	7	81.263	81.307	Dent	0.139	0.339	-0.358	0.989	52.278	1.141	0.406
GRMZM2G108864	7	81.406	81.407	Dent	0.124	0.439	-0.399	1.459	52.278	0.431	0.418
GRMZM2G116460	7	81.454	81.456	Dent	0.124	0.433	-0.399	1.459	52.278	0.431	0.418
GRMZM2G131489	7	81.930	81.942	Dent	0.113	0.428	-0.474	1.371	24.711	0.431	0.401
GRMZM2G056501	7	82.007	82.011	Dent	0.124	0.415	-0.409	1.282	21.344	0.431	0.384
GRMZM2G119642	7	82.056	82.057	Dent	0.124	0.405	-0.398	1.223	21.344	0.431	0.384
GRMZM2G103047	7	82.082	82.086	Dent	0.126	0.400	-0.268	1.132	7.797	0.330	0.376
GRMZM2G149295	7	86.801	86.802	Dent	0.154	0.202	-0.222	0.297	17.030	3.397	0.288
GRMZM2G149288	7	86.859	86.860	Dent	0.138	0.227	-0.350	0.388	17.030	3.397	0.318
GRMZM2G149277	7	86.874	86.877	Dent	0.138	0.258	-0.350	0.552	17.030	3.397	0.318
GRMZM2G164967	7	87.192	87.196	Dent	0.185	0.284	-0.104	0.524	17.030	6.287	0.427
GRMZM5G876158	7	88.304	88.304	Flint	0.362	0.204	0.921	-0.036	2.101	10.200	0.461
GRMZM2G033288	7	88.311	88.312	Flint	0.355	0.204	0.921	-0.036	2.101	10.200	0.461
GRMZM2G138410	7	88.509	88.548	Flint	0.281	0.204	0.479	-0.036	2.101	10.200	0.461
GRMZM2G469323	7	88.548	88.553	Flint	0.281	0.205	0.479	0.001	2.101	10.200	0.433
GRMZM2G116939	7	88.676	88.678	Flint	0.281	0.205	0.479	0.001	2.101	10.200	0.433
GRMZM2G344911	7	88.915	88.917	Dent	0.116	0.369	-0.494	0.946	24.260	2.862	0.482
GRMZM2G308615	7	89.034	89.036	Dent	0.132	0.342	-0.387	0.832	24.260	2.862	0.462
GRMZM2G110685	7	89.091	89.095	Dent	0.137	0.285	-0.333	0.486	24.260	28.806	0.405
GRMZM2G124708	7	89.097	89.097	Dent	0.181	0.260	-0.075	0.337	24.260	28.806	0.359
AC214543.3_FG001	7	116.004	116.006	Dent	0.198	0.329	-0.026	0.782	7.347	1.674	0.270
GRMZM2G125867	7	116.022	116.025	Dent	0.165	0.303	-0.229	0.597	7.347	1.674	0.270
GRMZM2G046186	7	144.905	144.907	Dent	0.182	0.301	-0.125	0.542	19.326	0.405	0.382
GRMZM5G829293	7	144.927	144.929	Dent	0.182	0.310	-0.125	0.594	19.326	0.405	0.382
GRMZM2G096709	7	144.981	144.983	Dent	0.161	0.310	-0.255	0.594	19.326	0.405	0.413
GRMZM2G096824	7	144.985	144.989	Dent	0.161	0.328	-0.255	0.699	19.326	0.405	0.413
GRMZM2G369340	7	149.356	149.364	Flint	0.195	0.061	0.363	-0.640	18.080	32.595	0.262
GRMZM2G062910	7	149.435	149.437	Flint	0.227	0.061	0.568	-0.640	18.080	32.595	0.283
GRMZM2G320591	7	149.489	149.489	Dent, Flint	0.185	0.098	-0.083	-0.239	9.653	32.595	0.292
GRMZM2G032253	7	149.564	149.566	Dent, Flint	0.145	0.098	-0.330	-0.239	9.653	32.595	0.306
GRMZM2G032336	7	149.603	149.622	Dent	0.099	0.128	-0.616	0.073	9.653	32.595	0.329
GRMZM2G406643	7	150.271	150.273	Dent	0.108	0.195	-0.460	-0.092	85.195	9.234	0.532
GRMZM2G107142	7	150.275	150.276	Dent	0.093	0.168	-0.548	-0.252	85.195	9.234	0.494
GRMZM2G406651	7	150.280	150.284	Dent	0.093	0.166	-0.548	-0.264	85.195	16.096	0.494
GRMZM2G406672	7	150.290	150.301	Dent	0.093	0.166	-0.548	-0.264	85.195	16.096	0.439
GRMZM2G084795	7	150.368	150.369	Dent	0.093	0.166	-0.548	-0.264	85.195	16.096	0.439
GRMZM2G075719	7	150.418	150.423	Dent	0.093	0.166	-0.548	-0.264	85.195	16.096	0.408
GRMZM2G569356	7	150.455	150.455	Dent	0.093	0.166	-0.565	-0.264	85.195	16.096	0.369
GRMZM2G144594	7	150.456	150.468	Dent	0.093	0.166	-0.565	-0.264	85.195	16.096	0.369
GRMZM2G138230	7	150.502	150.512	Dent	0.093	0.166	-0.608	-0.264	85.195	16.096	0.360
GRMZM2G437675	7	150.513	150.514	Dent	0.093	0.162	-0.654	-0.286	85.195	16.096	0.360
GRMZM2G396752	7	150.782	150.785	Dent, Flint	0.094	0.146	-0.666	-0.387	35.496	16.096	0.285
GRMZM2G175799	7	150.787	150.794	Dent, Flint	0.094	0.146	-0.666	-0.387	35.496	16.096	0.328
GRMZM2G175812	7	150.802	150.804	Dent, Flint	0.098	0.146	-0.655	-0.387	35.496	8.840	0.328
GRMZM2G038449	7	150.870	150.870	Dent, Flint	0.101	0.146	-0.639	-0.387	35.496	8.840	0.424
GRMZM2G163045	7	150.888	150.889	Flint	0.205	0.160	-0.014	-0.299	35.496	8.840	0.507
GRMZM2G163095	7	150.890	150.897	Flint	0.225	0.193	0.140	-0.107	35.496	8.840	0.507
GRMZM5G860235	7	160.082	160.084	Flint	0.311	0.182	0.647	-0.110	1.978	26.039	0.382
GRMZM2G443843	7	160.086	160.088	Flint	0.311	0.182	0.647	-0.110	1.978	26.039	0.382
GRMZM2G443829	7	160.099	160.101	Flint	0.311	0.176	0.647	-0.149	1.978	26.039	0.417
GRMZM2G121543	7	160.139	160.143	Flint	0.348	0.171	0.946	-0.149	0.852	11.455	0.417
GRMZM2G121516	7	160.143	160.148	Flint	0.373	0.171	1.107	-0.149	0.852	11.455	0.417
GRMZM5G889052	7	160.150	160.153	Flint	0.373	0.171	1.135	-0.122	0.852	11.455	0.406
GRMZM2G374971	7	160.215	160.216	Flint	0.373	0.171	1.135	-0.122	0.852	11.455	0.406
GRMZM2G038066	7	164.999	165.005	Flint	0.276	0.217	0.450	0.038	4.165	22.761	0.370
GRMZM2G093902	7	165.011	165.014	Flint	0.274	0.217	0.433	0.038	4.165	22.761	0.407
GRMZM2G393671	7	165.015	165.016	Flint	0.274	0.217	0.433	0.038	0.023	22.761	0.407
GRMZM2G577405	7	165.019	165.029	Flint	0.274	0.186	0.433	-0.149	1.810	22.761	0.407
GRMZM2G157598	7	165.030	165.036	Flint	0.274	0.186	0.433	-0.149	1.810	22.761	0.407
GRMZM2G121022	7	165.097	165.103	Flint	0.273	0.186	0.428	-0.149	1.810	22.761	0.407
GRMZM2G169636	7	165.157	165.158	Flint	0.273	0.186	0.428	-0.149	1.810	22.761	0.316
GRMZM2G116426	7	165.196	165.198	Flint	0.273	0.186	0.428	-0.149	1.810	22.761	0.291
AC187098.4_FG011	7	174.837	174.838	Dent	0.088	0.250	-0.604	0.360	21.211	4.136	0.453
GRMZM2G076962	7	174.864	174.870	Dent	0.087	0.251	-0.627	0.363	21.211	4.136	0.460
GRMZM2G005732	7	174.952	174.985	Dent	0.087	0.258	-0.627	0.459	21.211	4.136	0.460
GRMZM2G307437	7	174.995	174.997	Dent	0.107	0.340	-0.466	0.773	21.211	4.136	0.380
GRMZM2G165354	8	16.632	16.641	Flint	0.307	0.093	0.690	-0.516	0.670	43.531	0.298
GRMZM2G143777	8	36.725	36.727	Dent	0.169	0.366	-0.118	1.040	9.078	2.466	0.276
GRMZM2G158204	8	45.526	45.529	Dent	0.104	0.207	-0.509	-0.020	10.065	2.574	0.714
GRMZM2G479378	8	45.565	45.570	Dent	0.104	0.207	-0.509	-0.020	10.065	0.277	0.714
GRMZM2G077259	8	45.812	45.813	Dent	0.083	0.186	-0.729	-0.145	115.881	0.867	0.787
GRMZM5G849671	8	45.849	45.849	Dent	0.083	0.191	-0.729	-0.115	115.881	2.000	0.787
AC199701.4_FG001	8	45.865	45.866	Dent	0.083	0.191	-0.729	-0.115	115.881	2.000	0.787
GRMZM2G022547	8	45.871	45.879	Dent	0.083	0.191	-0.729	-0.115	115.881	2.000	0.787
GRMZM2G326945	8	45.880	45.881	Dent	0.084	0.195	-0.712	-0.092	115.881	2.000	0.777
GRMZM2G700501	8	46.222	46.222	Dent	0.109	0.199	-0.548	-0.014	115.881	2.045	0.705
GRMZM2G700503	8	46.495	46.496	Dent	0.078	0.192	-0.698	-0.078	105.653	2.045	0.763
GRMZM2G412021	8	46.527	46.536	Dent	0.078	0.192	-0.698	-0.078	105.653	2.045	0.763
GRMZM2G102015	8	46.610	46.616	Dent	0.078	0.215	-0.698	0.060	105.653	2.045	0.763
GRMZM5G872412	8	46.883	46.883	Dent	0.097	0.208	-0.613	0.010	65.559	0.429	0.727
GRMZM2G418726	8	47.288	47.292	Dent	0.093	0.203	-0.605	-0.017	65.559	0.387	0.683
GRMZM2G094558	8	47.305	47.308	Dent	0.082	0.203	-0.685	0.012	48.600	0.387	0.711
GRMZM2G115905	8	47.428	47.433	Dent	0.082	0.223	-0.685	0.141	48.600	0.387	0.711
GRMZM5G868959	8	47.543	47.544	Dent	0.090	0.209	-0.629	0.054	32.023	0.941	0.729
GRMZM2G167521	8	47.748	47.750	Dent	0.093	0.203	-0.610	0.012	13.845	0.941	0.739
GRMZM2G145118	8	48.802	48.805	Dent	0.077	0.228	-0.700	0.103	59.770	3.012	0.721
GRMZM2G083836	8	48.994	49.000	Dent	0.077	0.209	-0.700	-0.010	59.770	3.012	0.751
GRMZM2G380881	8	49.025	49.032	Dent	0.082	0.209	-0.678	-0.010	59.770	2.085	0.751
AC199194.3_FG002	8	49.273	49.274	Dent	0.104	0.204	-0.557	-0.041	59.556	2.085	0.727
GRMZM2G006290	8	49.495	49.501	Dent	0.086	0.208	-0.627	0.016	59.556	2.085	0.724
AC234517.1_FG005	8	50.124	50.127	Dent	0.108	0.190	-0.535	-0.064	59.556	1.425	0.732
GRMZM5G896790	8	50.196	50.196	Dent	0.108	0.190	-0.535	-0.064	59.556	1.425	0.732
GRMZM2G321072	8	50.350	50.352	Dent	0.109	0.190	-0.535	-0.064	58.634	1.425	0.732
AC198230.4_FG003	8	50.354	50.355	Dent	0.109	0.190	-0.535	-0.064	41.299	1.799	0.732
GRMZM5G887514	8	50.641	50.641	Dent	0.108	0.197	-0.502	-0.029	41.299	1.799	0.668
GRMZM2G426703	8	50.656	50.657	Dent	0.108	0.197	-0.502	-0.029	41.299	1.799	0.668
GRMZM2G345194	8	50.941	50.946	Dent	0.108	0.197	-0.502	-0.029	41.299	1.799	0.668
GRMZM2G100662	8	51.237	51.238	Dent	0.083	0.211	-0.676	0.013	41.299	1.799	0.751
GRMZM2G344039	8	51.695	51.695	Dent	0.081	0.196	-0.741	-0.087	56.421	1.420	0.804
GRMZM2G051790	8	51.744	51.761	Dent	0.079	0.196	-0.741	-0.087	56.421	1.420	0.804
GRMZM2G051758	8	51.774	51.775	Dent	0.079	0.201	-0.733	-0.031	56.421	0.872	0.790
GRMZM2G468348	8	51.802	51.806	Dent	0.079	0.201	-0.733	-0.031	56.421	0.872	0.790
GRMZM2G006585	8	52.091	52.092	Dent	0.111	0.139	-0.541	-0.430	8.608	30.980	0.702
GRMZM2G477457	8	52.204	52.207	Flint	0.242	0.085	0.317	-0.750	8.853	151.944	0.526
AC205274.3_FG001	8	52.299	52.300	Flint	0.327	0.068	0.866	-0.851	8.853	191.531	0.330
GRMZM2G092674	8	52.306	52.352	Flint	0.351	0.068	0.910	-0.851	8.853	191.531	0.297
GRMZM2G005269	8	52.475	52.477	Flint	0.351	0.068	0.910	-0.851	8.853	191.531	0.297
GRMZM5G855289	8	52.680	52.680	Flint	0.351	0.068	0.910	-0.851	8.853	191.531	0.297
GRMZM2G123842	8	52.842	52.843	Flint	0.351	0.068	0.910	-0.851	8.853	191.531	0.297
GRMZM2G027782	8	56.662	56.664	Flint	0.239	0.044	0.225	-0.993	13.575	158.648	0.633
GRMZM2G462239	8	56.762	56.765	Flint	0.239	0.060	0.225	-0.889	13.575	158.648	0.633
GRMZM2G394122	8	56.852	56.854	Flint	0.239	0.060	0.225	-0.889	13.575	158.648	0.633
GRMZM2G161832	8	56.877	56.882	Flint	0.239	0.076	0.225	-0.792	13.575	158.648	0.633
GRMZM2G323731	8	57.120	57.123	Flint	0.242	0.151	0.239	-0.336	13.575	16.833	0.659
GRMZM2G364369	8	57.215	57.222	Dent	0.133	0.324	-0.427	0.675	49.139	0.543	0.319
GRMZM2G578572	8	57.378	57.384	Dent	0.121	0.323	-0.519	0.670	49.139	0.543	0.312
GRMZM2G545483	8	57.448	57.450	Dent	0.121	0.299	-0.519	0.526	71.666	0.543	0.291
GRMZM2G103479	8	57.452	57.453	Dent	0.121	0.299	-0.519	0.526	71.666	0.543	0.291
GRMZM2G359956	8	57.471	57.476	Dent	0.121	0.299	-0.519	0.526	71.666	0.543	0.291
GRMZM2G060481	8	57.516	57.519	Dent	0.118	0.299	-0.476	0.526	71.666	0.543	0.284
GRMZM2G354804	8	57.780	57.783	Dent	0.075	0.370	-0.770	0.944	138.074	0.232	0.322
GRMZM5G891545	8	57.785	57.785	Dent	0.075	0.370	-0.770	0.944	138.074	0.232	0.322
GRMZM2G065016	8	57.786	57.786	Dent	0.075	0.370	-0.770	0.944	138.074	0.232	0.322
AC202877.3_FG002	8	57.910	57.911	Dent	0.078	0.391	-0.773	1.134	138.074	0.139	0.323
GRMZM2G053574	8	58.532	58.535	Dent	0.071	0.342	-0.802	0.782	149.767	0.510	0.305
GRMZM2G583971	8	60.229	60.233	Dent	0.090	0.260	-0.587	0.295	212.914	3.889	0.510
GRMZM2G133070	8	60.306	60.307	Dent	0.090	0.287	-0.587	0.451	212.914	3.889	0.510
GRMZM2G157078	8	60.433	60.433	Dent	0.090	0.341	-0.586	0.776	212.914	3.889	0.510
GRMZM2G123390	8	60.434	60.435	Dent	0.090	0.341	-0.586	0.776	212.914	3.889	0.510
GRMZM2G088291	8	60.564	60.567	Dent	0.090	0.341	-0.586	0.776	212.914	3.889	0.510
GRMZM2G050607	8	60.632	60.633	Dent	0.111	0.376	-0.532	0.980	212.914	3.889	0.510
GRMZM2G382918	8	60.818	60.820	Dent	0.110	0.405	-0.548	1.153	212.914	3.889	0.480
GRMZM2G050470	8	60.839	60.840	Dent	0.098	0.405	-0.609	1.153	212.914	3.889	0.480
GRMZM2G122344	8	60.877	60.878	Dent	0.091	0.405	-0.651	1.153	188.539	2.203	0.476
GRMZM2G156409	8	61.016	61.020	Dent	0.092	0.398	-0.662	1.174	154.214	3.490	0.498
GRMZM2G167422	8	61.031	61.033	Dent	0.092	0.398	-0.662	1.174	154.214	3.490	0.498
GRMZM5G863467	8	61.130	61.130	Dent	0.103	0.396	-0.609	1.162	153.154	3.490	0.498
GRMZM2G142964	8	61.307	61.384	Dent	0.111	0.320	-0.546	0.653	153.154	3.490	0.582
AC190225.2_FG001	8	61.329	61.331	Dent	0.118	0.320	-0.501	0.653	153.154	3.490	0.582
GRMZM2G162727	8	61.387	61.390	Dent	0.130	0.320	-0.405	0.653	75.757	2.219	0.582
GRMZM2G164419	8	61.520	61.524	Dent	0.074	0.328	0.096	0.698	23.495	2.219	0.535
GRMZM2G092003	8	63.893	63.895	Dent	0.136	0.381	-0.410	1.016	12.261	0.454	0.449
AC203260.3_FG003	8	63.914	63.915	Dent	0.141	0.386	-0.402	1.043	12.261	0.454	0.449
AC203976.4_FG001	8	63.957	63.958	Dent	0.141	0.386	-0.402	1.043	12.261	0.454	0.449
GRMZM2G074066	8	65.644	65.645	Dent	0.072	0.394	-0.717	1.146	50.760	1.066	0.315
GRMZM2G040477	8	65.750	65.752	Dent	0.075	0.364	-0.682	0.912	50.760	1.066	0.315
AC195946.3_FG003	8	66.402	66.402	Dent	0.168	0.266	0.194	0.327	13.646	6.174	0.304
GRMZM5G814771	8	66.406	66.407	Dent	0.160	0.266	0.077	0.327	13.646	6.174	0.304
GRMZM2G492296	8	66.457	66.458	Dent	0.144	0.266	0.032	0.327	13.646	6.174	0.325
GRMZM2G013465	8	66.473	66.476	Dent	0.105	0.266	-0.313	0.327	13.646	6.174	0.379
GRMZM2G092147	8	66.556	66.562	Dent	0.088	0.201	-0.458	0.344	13.646	6.174	0.379
GRMZM2G314692	8	66.656	66.662	Dent	0.088	0.138	-0.516	0.243	45.842	19.242	0.379
GRMZM2G314647	8	66.662	66.672	Dent	0.088	0.121	-0.516	0.055	45.842	19.242	0.357
AC198510.5_FG002	8	66.677	66.677	Dent	0.088	0.121	-0.516	0.055	45.842	19.242	0.281
GRMZM2G399333	8	67.972	67.974	Flint	0.350	0.206	0.846	0.002	1.853	14.913	0.319
GRMZM2G399338	8	67.978	67.980	Flint	0.357	0.206	0.912	0.002	1.853	14.913	0.319
GRMZM2G573324	8	68.083	68.087	Flint	0.351	0.206	0.852	0.002	1.853	14.913	0.321
GRMZM5G803565	8	68.939	68.943	Flint	0.391	0.195	1.278	0.153	1.557	6.646	0.288
GRMZM2G119316	8	68.943	68.946	Flint	0.391	0.195	1.278	0.153	1.557	6.646	0.288
GRMZM2G070013	8	68.975	68.976	Flint	0.391	0.195	1.278	0.122	1.557	6.646	0.302
GRMZM2G067256	8	69.023	69.024	Flint	0.391	0.178	1.278	0.066	1.557	6.646	0.306
GRMZM2G125337	8	69.054	69.055	Flint	0.391	0.168	1.248	0.032	1.557	6.646	0.306
AC193479.2_FG002	8	69.055	69.055	Flint	0.391	0.168	1.248	0.032	1.557	6.646	0.306
GRMZM2G125294	8	69.119	69.131	Flint	0.388	0.168	1.132	0.032	1.557	6.646	0.306
AC186404.3_FG002	8	69.169	69.170	Flint	0.388	0.168	1.132	0.032	1.557	6.646	0.306
GRMZM5G884544	8	76.983	76.988	Flint	0.490	0.197	1.681	-0.084	0.857	15.785	0.368
AC233854.1_FG002	8	76.991	76.992	Flint	0.450	0.197	1.585	-0.084	0.857	15.785	0.371
GRMZM2G431850	8	77.089	77.092	Flint	0.425	0.197	1.427	-0.084	0.802	15.785	0.371
GRMZM2G130784	8	77.095	77.099	Flint	0.417	0.197	1.375	-0.084	0.802	15.785	0.371
GRMZM2G408881	8	77.134	77.135	Flint	0.417	0.197	1.375	-0.084	0.802	15.785	0.371
GRMZM5G872618	8	77.169	77.170	Flint	0.408	0.197	1.320	-0.084	0.802	15.785	0.371
GRMZM2G416201	8	77.170	77.173	Flint	0.408	0.198	1.320	-0.062	0.802	15.785	0.371
GRMZM2G025882	8	88.439	88.440	Dent	0.108	0.222	-0.541	0.068	26.370	1.183	0.266
GRMZM2G084192	8	88.546	88.568	Dent	0.129	0.263	-0.450	0.313	61.221	1.183	0.391
GRMZM2G063988	8	88.669	88.676	Dent	0.129	0.331	-0.450	0.717	61.221	0.353	0.391
GRMZM2G063975	8	88.679	88.680	Dent	0.106	0.337	-0.572	0.751	61.221	0.289	0.391
GRMZM5G881064	8	88.706	88.707	Dent	0.106	0.337	-0.572	0.755	61.221	0.289	0.391
GRMZM2G062974	8	88.813	88.814	Dent	0.091	0.341	-0.622	0.777	61.221	0.406	0.351
GRMZM2G154881	8	88.889	88.894	Dent	0.085	0.304	-0.643	0.557	61.221	0.406	0.351
GRMZM2G057116	8	88.964	88.965	Dent	0.085	0.249	-0.643	0.353	61.221	0.406	0.341
GRMZM2G009114	8	89.644	89.646	Dent	0.062	0.363	0.096	0.907	28.679	4.079	0.442
GRMZM2G135530	8	89.774	89.775	Dent	0.062	0.363	0.096	0.907	28.679	4.079	0.442
GRMZM5G856067	8	89.824	89.826	Dent	0.035	0.383	-0.399	1.028	28.679	4.079	0.467
GRMZM2G063676	8	90.052	90.060	Dent	0.014	0.408	0.006	1.178	47.429	4.877	0.438
AC198494.3_FG002	8	90.063	90.064	Dent	0.014	0.408	0.006	1.178	47.429	4.877	0.438
GRMZM2G076702	8	90.142	90.143	Dent	0.014	0.377	0.192	0.993	47.429	4.877	0.438
GRMZM2G173049	8	91.227	91.228	Flint	0.264	0.204	0.353	0.058	1.179	7.789	0.290
GRMZM2G133095	8	91.313	91.313	Flint	0.261	0.204	0.319	0.058	1.179	7.789	0.290
GRMZM2G058358	8	93.920	93.921	Flint	0.243	0.117	0.249	-0.561	3.990	21.514	0.391
GRMZM2G517332	8	93.922	93.935	Flint	0.269	0.089	0.407	-0.729	3.990	21.514	0.391
GRMZM2G008474	8	94.117	94.119	Flint	0.405	0.089	1.237	-0.729	3.990	21.514	0.350
GRMZM5G830596	8	94.299	94.299	Flint	0.383	0.089	1.104	-0.729	3.990	21.514	0.332
GRMZM2G432083	8	94.300	94.302	Flint	0.363	0.089	0.979	-0.729	3.990	21.514	0.332
GRMZM2G088761	8	94.308	94.310	Flint	0.363	0.111	0.979	-0.596	3.990	21.514	0.307
GRMZM2G449569	8	94.317	94.318	Flint	0.363	0.111	0.979	-0.596	3.990	21.514	0.307
GRMZM2G149975	8	94.326	94.327	Flint	0.363	0.111	0.979	-0.596	3.990	21.514	0.307
GRMZM2G023755	8	94.436	94.438	Flint	0.361	0.111	0.968	-0.596	3.990	21.514	0.307
GRMZM2G114954	8	98.595	98.599	Flint	0.290	0.102	0.630	-0.650	5.345	28.434	0.440
GRMZM2G114653	8	98.653	98.672	Flint	0.310	0.102	0.706	-0.650	2.051	55.607	0.400
GRMZM2G027960	8	98.766	98.769	Flint	0.307	0.070	0.706	-0.836	2.051	55.607	0.452
GRMZM5G899379	8	98.837	98.841	Flint	0.307	0.058	0.706	-0.908	2.051	55.607	0.477
GRMZM2G700569	8	98.961	98.962	Flint	0.335	0.058	0.861	-0.908	2.051	55.607	0.477
GRMZM2G121724	8	98.995	98.999	Flint	0.333	0.058	1.030	-0.908	2.051	55.607	0.484
GRMZM2G700571	8	99.072	99.074	Flint	0.322	0.062	0.954	-0.889	2.051	55.607	0.484
GRMZM5G864526	8	101.327	101.328	Flint	0.375	0.214	1.000	0.020	1.905	8.280	0.340
GRMZM5G808899	8	101.384	101.387	Flint	0.375	0.127	1.000	-0.456	1.905	16.433	0.392
GRMZM2G033799	8	101.409	101.414	Flint	0.296	0.127	0.669	-0.456	1.905	16.433	0.392
GRMZM2G034342	8	101.415	101.417	Flint	0.295	0.127	0.610	-0.456	1.905	16.433	0.388
GRMZM2G034495	8	101.417	101.420	Flint	0.295	0.127	0.610	-0.456	1.905	16.433	0.388
GRMZM2G316889	8	101.426	101.432	Flint	0.293	0.127	0.599	-0.456	1.905	16.433	0.388
GRMZM2G018238	8	101.438	101.440	Flint	0.293	0.127	0.599	-0.441	1.905	16.433	0.373
GRMZM2G164090	8	101.507	101.508	Flint	0.293	0.136	0.599	-0.379	3.596	16.433	0.364
GRMZM2G164099	8	101.511	101.513	Flint	0.293	0.145	0.599	-0.323	3.596	16.433	0.329
GRMZM2G097502	8	101.670	101.676	Flint	0.293	0.149	0.599	-0.294	3.596	16.433	0.301
GRMZM2G097421	8	101.677	101.680	Flint	0.293	0.149	0.599	-0.294	3.596	16.433	0.301
GRMZM2G349074	8	105.818	105.819	Dent	0.145	0.373	-0.281	0.968	8.291	1.252	0.303
GRMZM5G842410	8	105.818	105.818	Dent	0.145	0.373	-0.281	0.968	8.291	1.252	0.303
GRMZM2G371524	8	105.846	105.847	Dent	0.145	0.373	-0.281	0.968	8.291	1.252	0.303
AC199810.3_FG003	8	105.980	105.981	Dent	0.124	0.328	-0.368	0.702	8.291	0.282	0.303
GRMZM2G141738	8	106.032	106.033	Dent	0.124	0.328	-0.368	0.702	8.291	0.282	0.303
GRMZM2G141725	8	106.042	106.047	Dent	0.124	0.328	-0.368	0.702	8.291	0.282	0.303
GRMZM2G442892	8	106.056	106.057	Dent	0.124	0.328	-0.368	0.702	8.291	0.282	0.303
GRMZM2G361044	8	106.125	106.125	Dent	0.124	0.328	-0.368	0.702	8.291	0.282	0.292
GRMZM2G010522	8	106.126	106.127	Dent	0.124	0.328	-0.368	0.702	8.291	0.282	0.292
GRMZM2G167014	8	106.144	106.145	Dent	0.124	0.328	-0.368	0.702	8.291	0.282	0.292
GRMZM2G084489	8	114.826	114.835	Flint	0.428	0.094	1.312	-0.695	0.965	7.263	0.297
AC187243.3_FG005	8	123.615	123.615	Flint	0.277	0.182	0.416	0.059	2.207	10.481	0.335
GRMZM2G017142	8	125.536	125.539	Flint	0.342	0.163	0.799	-0.178	0.357	27.382	0.310
GRMZM2G029027	8	125.590	125.595	Flint	0.370	0.151	0.965	-0.256	0.357	27.382	0.310
GRMZM2G034551	8	125.741	125.744	Flint	0.415	0.147	1.237	-0.256	0.860	27.382	0.310
GRMZM2G166089	8	126.868	126.877	Flint	0.383	0.024	1.104	-0.915	2.255	127.317	0.285
GRMZM2G467497	8	126.880	126.880	Flint	0.405	0.020	1.174	-1.054	2.255	127.317	0.285
GRMZM2G141066	8	126.901	126.903	Flint	0.411	0.020	1.210	-1.054	2.255	127.317	0.285
GRMZM2G381129	8	126.954	126.959	Flint	0.411	0.020	1.210	-1.054	2.255	127.317	0.285
GRMZM2G050800	8	127.000	127.005	Flint	0.392	0.020	1.096	-1.054	5.816	127.317	0.275
GRMZM2G086766	8	131.394	131.396	Flint	0.313	0.176	0.725	-0.077	1.278	16.795	0.293
GRMZM2G513737	8	131.487	131.488	Flint	0.352	0.178	0.971	-0.077	1.278	16.795	0.365
GRMZM2G052630	8	131.516	131.520	Flint	0.352	0.178	0.971	-0.077	1.278	16.795	0.365
GRMZM2G012874	8	131.688	131.695	Flint	0.305	0.058	0.603	-0.812	2.349	175.349	0.415
AC214648.3_FG005	8	131.783	131.783	Flint	0.344	0.062	0.867	-0.806	2.349	228.858	0.465
GRMZM2G700662	8	131.784	131.789	Flint	0.344	0.062	0.867	-0.806	2.349	228.858	0.465
GRMZM2G700664	8	131.790	131.791	Flint	0.344	0.062	0.867	-0.806	2.349	228.858	0.465
AC214648.3_FG003	8	131.799	131.804	Flint	0.344	0.044	0.867	-0.806	2.349	228.858	0.465
AC214648.3_FG001	8	131.904	131.905	Flint	0.383	0.044	1.166	-0.806	1.435	228.858	0.465
AC219006.2_FG006	8	131.967	131.969	Flint	0.371	0.044	1.088	-0.806	1.435	228.858	0.445
AC219006.2_FG007	8	131.971	131.981	Flint	0.350	0.044	0.956	-0.806	1.435	228.858	0.416
GRMZM2G700665	8	132.044	132.047	Flint	0.350	0.074	0.956	-0.583	1.435	228.858	0.460
GRMZM2G393039	8	132.089	132.092	Flint	0.372	0.081	1.095	-0.667	1.435	228.858	0.460
GRMZM2G062706	8	132.135	132.137	Flint	0.351	0.075	0.856	-0.667	1.435	228.858	0.425
GRMZM2G024838	8	132.170	132.171	Flint	0.351	0.075	0.856	-0.667	1.435	228.858	0.425
GRMZM2G474726	8	132.195	132.202	Flint	0.341	0.075	0.794	-0.667	1.071	155.965	0.390
GRMZM2G173763	8	132.201	132.205	Flint	0.341	0.075	0.794	-0.667	1.071	155.965	0.376
GRMZM2G140083	8	132.328	132.329	Flint	0.356	0.086	0.884	-0.362	1.071	155.965	0.354
GRMZM2G053991	8	132.371	132.373	Flint	0.356	0.086	0.884	-0.326	1.071	155.965	0.354
GRMZM2G353250	8	132.372	132.373	Flint	0.356	0.086	0.884	-0.326	1.071	155.965	0.354
GRMZM2G092804	8	132.407	132.409	Flint	0.371	0.086	0.975	-0.326	1.071	155.965	0.354
GRMZM2G084261	8	135.493	135.495	Flint	0.305	0.149	0.578	-0.323	5.680	9.766	0.333
GRMZM2G035997	8	135.587	135.593	Flint	0.320	0.131	0.666	-0.435	5.680	9.766	0.354
GRMZM5G802360	8	135.614	135.614	Flint	0.350	0.131	0.844	-0.435	5.680	9.766	0.354
GRMZM2G471080	8	153.311	153.318	Flint	0.239	0.202	0.387	-0.050	0.440	13.500	0.362
GRMZM2G047479	8	153.375	153.378	Flint	0.261	0.183	0.594	-0.165	0.440	13.500	0.362
GRMZM5G830549	8	153.384	153.385	Flint	0.261	0.183	0.594	-0.166	0.440	13.500	0.386
GRMZM2G469901	8	153.408	153.414	Flint	0.279	0.180	0.603	-0.187	0.440	13.500	0.399
GRMZM2G003406	8	153.463	153.465	Flint	0.284	0.180	0.498	-0.187	0.372	13.500	0.399
GRMZM2G700716	8	153.480	153.486	Flint	0.284	0.189	0.498	-0.130	0.372	13.500	0.382
GRMZM2G124876	8	156.197	156.202	Dent	0.171	0.362	0.000	0.901	18.038	0.640	0.358
GRMZM2G082512	8	156.213	156.215	Dent	0.171	0.343	0.000	0.790	18.038	0.640	0.358
GRMZM2G017193	8	156.256	156.259	Dent	0.171	0.304	0.100	0.562	18.038	0.640	0.341
GRMZM2G028685	8	159.295	159.299	Dent	0.159	0.296	-0.242	0.705	21.956	3.010	0.267
GRMZM2G028812	8	159.306	159.310	Dent	0.159	0.316	-0.242	0.785	21.956	2.148	0.267
GRMZM2G027932	8	160.915	160.922	Flint	0.313	0.017	0.678	-0.456	1.025	54.645	0.300
GRMZM2G027857	8	160.923	160.928	Flint	0.317	0.048	0.700	-0.407	1.025	54.645	0.300
GRMZM2G034638	8	160.978	160.980	Flint	0.350	0.082	0.958	-0.407	0.099	21.419	0.300
GRMZM2G330719	8	160.978	160.979	Flint	0.350	0.082	0.958	-0.407	0.099	21.419	0.300
GRMZM2G330731	8	160.986	160.988	Flint	0.360	0.136	1.023	-0.099	0.099	21.419	0.300
GRMZM2G145158	8	161.043	161.044	Flint	0.387	0.178	1.171	-0.075	0.099	21.419	0.294
GRMZM2G159402	9	9.595	9.599	Flint	0.261	0.172	0.906	-0.231	0.766	20.227	0.338
GRMZM2G033130	9	9.638	9.648	Flint	0.281	0.164	0.676	-0.231	0.859	20.227	0.368
GRMZM2G005013	9	9.720	9.724	Flint	0.294	0.164	0.641	-0.224	0.859	20.227	0.368
GRMZM2G118355	9	23.737	23.739	Dent	0.192	0.306	-0.004	0.568	16.684	0.059	0.453
GRMZM2G118690	9	23.755	23.760	Dent	0.173	0.314	-0.143	0.617	16.684	0.059	0.453
GRMZM2G069911	9	23.815	23.816	Dent	0.163	0.295	-0.156	0.501	16.684	0.033	0.453
GRMZM2G083012	9	24.049	24.062	Dent	0.096	0.277	-0.319	0.403	25.629	0.288	0.342
GRMZM2G082855	9	24.063	24.070	Dent	0.096	0.312	-0.319	0.653	25.629	0.288	0.342
GRMZM2G122135	9	24.144	24.151	Dent	0.146	0.321	-0.136	0.658	25.629	10.949	0.342
GRMZM2G122061	9	24.152	24.158	Dent	0.169	0.321	-0.136	0.658	25.629	10.949	0.339
GRMZM5G811192	9	24.192	24.193	Dent	0.184	0.296	-0.082	0.512	25.629	10.949	0.320
GRMZM2G381782	9	24.195	24.197	Dent	0.184	0.296	-0.082	0.512	25.629	10.949	0.320
GRMZM2G050418	9	24.453	24.453	Dent	0.199	0.132	-0.053	-0.355	8.966	10.949	0.404
GRMZM2G050410	9	24.454	24.454	Dent	0.199	0.132	-0.053	-0.355	8.966	10.949	0.423
GRMZM2G050333	9	24.456	24.459	Dent	0.199	0.132	-0.053	-0.355	8.966	10.949	0.438
GRMZM2G050329	9	24.462	24.468	Dent	0.199	0.132	-0.053	-0.355	8.966	10.949	0.457
GRMZM2G405368	9	34.629	34.633	Dent	0.120	0.260	-0.296	0.295	136.909	5.430	0.262
GRMZM2G150406	9	34.843	34.846	Dent	0.075	0.304	-0.445	0.560	51.439	2.883	0.320
GRMZM5G823826	9	34.878	34.879	Dent	0.075	0.322	-0.445	0.664	51.439	2.073	0.320
GRMZM2G455687	9	34.922	34.939	Dent	0.075	0.335	-0.445	0.793	115.021	2.073	0.323
GRMZM2G121345	9	34.963	34.963	Dent	0.086	0.335	-0.197	0.793	115.021	2.073	0.323
AC215875.3_FG001	9	35.226	35.227	Dent	0.104	0.304	-0.297	0.560	115.021	2.073	0.323
GRMZM2G057602	9	35.291	35.294	Dent	0.104	0.304	-0.297	0.560	115.021	2.073	0.321
AC203761.3_FG002	9	35.403	35.412	Dent	0.111	0.304	-0.297	0.560	98.304	0.523	0.374
GRMZM5G883025	9	35.438	35.441	Dent	0.117	0.358	-0.311	0.883	98.304	0.100	0.374
AC220924.2_FG004	9	35.447	35.451	Dent	0.093	0.356	-0.387	0.871	98.304	0.508	0.374
GRMZM5G847520	9	35.458	35.460	Dent	0.092	0.337	-0.387	0.752	74.633	0.508	0.374
GRMZM5G894110	9	35.463	35.464	Dent	0.092	0.337	-0.387	0.752	74.633	0.508	0.374
GRMZM5G836332	9	35.483	35.485	Dent	0.081	0.316	-0.473	0.631	74.633	0.508	0.374
GRMZM5G874091	9	35.740	35.743	Dent	0.073	0.216	-0.521	0.036	62.048	5.201	0.272
GRMZM2G144610	9	36.546	36.547	Dent	0.153	0.293	-0.108	0.583	15.875	1.635	0.271
GRMZM5G844143	9	36.554	36.555	Dent	0.153	0.283	-0.216	0.521	15.875	1.441	0.314
GRMZM5G888793	9	36.555	36.555	Dent	0.153	0.283	-0.216	0.521	15.875	1.441	0.314
GRMZM5G852723	9	36.557	36.557	Dent	0.153	0.283	-0.216	0.521	15.875	1.441	0.314
GRMZM5G824351	9	36.559	36.559	Dent	0.153	0.283	-0.216	0.521	15.875	1.441	0.314
GRMZM5G866940	9	36.559	36.560	Dent	0.153	0.283	-0.216	0.521	15.875	1.441	0.314
GRMZM2G005424	9	36.662	36.663	Dent	0.153	0.283	-0.216	0.521	15.875	1.441	0.314
AC214790.3_FG001	9	36.694	36.694	Dent	0.153	0.283	-0.216	0.521	15.875	1.441	0.314
GRMZM2G065848	9	36.823	36.825	Dent	0.168	0.272	-0.216	0.503	15.875	2.571	0.314
GRMZM2G167576	9	36.850	36.851	Dent	0.168	0.272	-0.216	0.503	15.875	2.571	0.314
GRMZM2G704212	9	61.569	61.570	Flint	0.288	0.197	0.478	0.049	0.732	33.474	0.354
GRMZM2G074211	9	61.795	61.796	Flint	0.288	0.134	0.478	-0.341	0.732	55.187	0.384
AC190565.2_FG003	9	61.849	61.851	Flint	0.305	0.130	0.578	-0.372	0.732	72.138	0.384
GRMZM2G025026	9	61.864	61.865	Flint	0.328	0.130	0.718	-0.372	0.732	72.138	0.384
GRMZM2G127266	9	62.056	62.056	Flint	0.378	0.130	1.072	-0.372	1.211	72.138	0.355
GRMZM2G108200	9	78.335	78.336	Dent	0.163	0.339	-0.239	0.766	9.557	0.309	0.279
GRMZM2G069630	9	93.038	93.041	Flint	0.258	0.181	0.571	-0.162	2.625	11.812	0.347
AC233863.1_FG001	9	97.982	97.982	Flint	0.336	0.068	0.815	-0.652	1.695	51.393	0.330
AC233863.1_FG002	9	97.984	97.984	Flint	0.336	0.068	0.815	-0.652	1.695	51.393	0.330
GRMZM2G398062	9	98.068	98.069	Flint	0.360	0.018	1.019	-0.972	1.695	51.393	0.341
GRMZM5G836767	9	98.174	98.175	Flint	0.391	0.010	1.217	-0.972	1.695	51.393	0.341
GRMZM2G130905	9	98.279	98.283	Flint	0.397	0.010	1.126	-0.972	1.695	51.393	0.341
GRMZM2G025579	9	108.517	108.524	Dent	0.210	0.304	0.113	0.559	20.712	0.234	0.331
AC208023.3_FG001	9	108.707	108.711	Dent	0.213	0.375	0.060	0.984	20.712	1.024	0.331
GRMZM2G115660	9	109.547	109.552	Dent	0.126	0.252	-0.305	0.247	59.277	3.643	0.284
GRMZM2G383093	9	109.605	109.608	Dent	0.139	0.369	-0.291	0.948	59.277	3.643	0.284
GRMZM2G081671	9	109.611	109.614	Dent	0.152	0.356	-0.236	0.872	59.277	3.643	0.284
GRMZM2G099337	9	113.209	113.217	Dent	0.163	0.304	-0.066	0.605	19.639	1.027	0.275
GRMZM2G399396	9	113.221	113.222	Dent	0.165	0.333	-0.051	0.730	19.639	1.027	0.275
GRMZM2G007754	9	113.232	113.238	Dent	0.165	0.333	-0.051	0.730	19.639	1.027	0.275
GRMZM2G001131	9	113.245	113.265	Dent	0.165	0.333	-0.051	0.730	19.639	1.027	0.275
GRMZM2G054634	9	113.420	113.425	Dent	0.170	0.333	-0.048	0.730	19.639	1.027	0.275
GRMZM2G339725	9	114.230	114.230	Dent	0.138	0.424	-0.375	1.276	9.730	0.596	0.288
GRMZM2G704345	9	114.237	114.238	Dent	0.138	0.424	-0.375	1.276	9.730	0.596	0.288
GRMZM2G148180	9	114.278	114.282	Dent	0.132	0.429	-0.433	1.305	9.730	0.596	0.288
GRMZM2G148216	9	114.300	114.305	Dent	0.132	0.429	-0.433	1.302	9.730	0.596	0.276
GRMZM2G042576	9	114.358	114.361	Dent	0.143	0.429	-0.388	1.302	9.730	0.596	0.276
GRMZM2G004516	9	115.769	115.771	Dent	0.131	0.337	-0.160	0.751	29.236	2.657	0.302
GRMZM2G004544	9	115.775	115.776	Dent	0.129	0.337	-0.160	0.751	29.236	2.657	0.322
GRMZM2G473310	9	115.886	115.892	Dent	0.129	0.337	-0.160	0.751	29.236	2.657	0.330
GRMZM2G101058	9	115.956	115.958	Dent	0.117	0.351	-0.223	0.837	29.236	2.657	0.397
GRMZM2G704352	9	115.962	115.962	Dent	0.117	0.370	-0.223	0.951	29.236	2.657	0.402
GRMZM2G101007	9	115.987	115.989	Dent	0.117	0.370	-0.223	0.951	29.236	2.657	0.402
GRMZM2G316827	9	116.048	116.051	Dent	0.117	0.406	-0.224	1.168	29.236	2.657	0.402
GRMZM2G017460	9	128.849	128.851	Flint	0.341	0.040	0.794	-0.392	0.862	47.053	0.350
GRMZM5G884894	9	129.238	129.239	Flint	0.348	0.217	0.872	0.038	1.164	9.629	0.357
GRMZM5G869320	9	129.239	129.240	Flint	0.348	0.217	0.872	0.038	1.164	9.629	0.357
GRMZM2G058470	9	129.267	129.268	Flint	0.349	0.217	0.872	0.038	1.164	9.629	0.357
GRMZM2G058522	9	129.274	129.278	Flint	0.348	0.193	0.834	-0.105	1.164	9.629	0.357
GRMZM2G151468	9	129.333	129.334	Flint	0.333	0.193	0.745	-0.105	1.164	9.629	0.326
GRMZM2G125148	9	129.406	129.410	Flint	0.254	0.186	0.273	-0.148	0.193	9.629	0.350
GRMZM2G067303	9	142.495	142.499	Flint	0.364	0.187	0.985	-0.081	1.374	13.768	0.350
GRMZM2G090792	9	142.619	142.621	Flint	0.369	0.187	1.017	-0.094	1.374	13.768	0.371
GRMZM2G090842	9	142.643	142.646	Flint	0.370	0.187	1.027	-0.094	1.374	13.768	0.381
GRMZM2G090868	9	142.659	142.664	Flint	0.377	0.187	1.067	-0.094	1.374	13.768	0.381
GRMZM2G126936	9	145.843	145.845	Dent	0.200	0.317	-0.049	0.685	6.962	3.151	0.311
GRMZM2G425683	9	145.847	145.849	Dent	0.200	0.332	-0.049	0.727	6.962	3.151	0.362
GRMZM2G126834	9	145.880	145.886	Dent	0.200	0.188	-0.049	-0.136	6.962	3.151	0.362
GRMZM2G051782	9	146.299	146.305	Dent	0.187	0.291	-0.096	0.729	24.940	1.787	0.357
GRMZM2G051689	9	146.335	146.338	Dent	0.198	0.291	0.003	0.729	24.940	0.301	0.311
GRMZM2G045981	9	146.426	146.429	Dent	0.198	0.282	0.003	0.723	24.940	0.301	0.268
GRMZM2G133529	10	84.356	84.357	Dent	0.119	0.418	-0.509	1.232	23.845	1.378	0.319
GRMZM2G022793	10	84.487	84.491	Dent	0.046	0.429	-0.963	1.298	23.845	1.378	0.376
GRMZM5G845163	10	84.596	84.600	Dent	0.046	0.380	-0.963	1.072	23.845	1.378	0.376
GRMZM2G139157	10	84.601	84.609	Dent	0.046	0.375	-0.963	1.038	23.845	0.502	0.376
GRMZM2G439268	10	84.608	84.609	Dent	0.051	0.375	-0.910	1.038	23.845	0.502	0.373
GRMZM5G830329	10	84.609	84.611	Dent	0.051	0.375	-0.910	1.038	23.845	0.502	0.373
GRMZM5G894486	10	84.612	84.614	Dent	0.052	0.375	-0.906	1.038	23.845	0.502	0.328
GRMZM2G701580	10	102.427	102.427	Dent	0.113	0.191	-0.530	-0.118	13.780	25.378	0.307
GRMZM2G701585	10	102.488	102.501	Dent	0.113	0.216	-0.530	0.032	13.780	25.378	0.307
GRMZM2G053008	10	103.688	103.785	Dent	0.009	0.375	-1.068	0.983	59.448	2.825	0.272
GRMZM2G081585	10	103.960	103.964	Dent	0.030	0.363	-0.827	0.966	59.448	2.825	0.303
GRMZM2G037725	10	103.992	103.994	Dent	0.030	0.363	-0.784	0.966	59.448	3.472	0.319
GRMZM2G589821	10	104.179	104.182	Dent	0.049	0.345	-0.780	0.970	27.617	3.472	0.301
GRMZM2G178537	10	104.183	104.187	Dent	0.049	0.345	-0.780	0.970	27.617	3.472	0.301
GRMZM5G846048	10	104.364	104.372	Dent	0.080	0.344	-0.612	0.965	29.544	2.353	0.313
GRMZM2G086702	10	104.481	104.485	Dent	0.050	0.345	-0.814	1.035	29.544	2.353	0.313
GRMZM5G815353	10	104.487	104.491	Dent	0.050	0.345	-0.814	1.030	29.544	2.353	0.313
GRMZM2G085998	10	104.614	104.625	Dent	0.050	0.306	-0.781	0.667	44.178	1.151	0.279
GRMZM2G439173	10	104.637	104.638	Dent	0.050	0.306	-0.781	0.667	44.178	1.151	0.279
GRMZM5G885862	10	104.735	104.736	Dent	0.055	0.306	-0.731	0.667	44.178	1.151	0.264
GRMZM2G396856	10	143.058	143.063	Flint	0.262	0.171	0.358	-0.155	2.666	13.462	0.292
GRMZM2G396846	10	143.066	143.068	Flint	0.270	0.171	0.407	-0.155	2.666	13.462	0.292
GRMZM2G096107	10	143.072	143.084	Flint	0.283	0.171	0.493	-0.155	2.666	13.462	0.292
GRMZM2G403111	10	143.085	143.086	Flint	0.283	0.171	0.493	-0.155	2.666	13.462	0.292
AC217978.3_FG001	10	143.085	143.086	Flint	0.283	0.171	0.493	-0.155	2.666	13.462	0.292
GRMZM2G326066	10	143.163	143.163	Flint	0.283	0.171	0.493	-0.155	2.666	13.462	0.292
a Composite likelihood ratio
