# Supplementary material for: A comprehensive study of the genomic differentiation between temperate Dent and Flint maize
Source: Genome Biol. 2016 Jul 8;17:137. doi: 10.1186/s13059-016-1009-x (PMC4937532; doi:10.1186/s13059-016-1009-x)
Supplement: Additional file 4: Table S5. — Pathway assignment and information about candidates associated with the flowering network in maize. (XLSX 50 kb) [file 13059_2016_1009_MOESM4_ESM.xlsx]

## Sheet: Table.S5_flowering.genes
Table S5: Pathway assignment and information about candidates associated with the flowering network in maize. Pool indicates whether a candidate was identified in Flint or Dent.
Maize						Arabidopsis			Rice
Pool	GeneID1	Pathway2	Classification3	Flowering related information	Major expression1	GeneID4	Classification	Flowering related information	GeneID5	Flowering related information5
Flint	- (Vgt1)	Autonomous & integrators	integrator/ autonomous	cis-acting regulatory element for Rap2 flowering time gene, earliness from Gaspe Flint conferred by advanced timing of transition of the apical meristem from vegetative to generative state1	-
Flint	GRMZM2G700665 (Rap2)	Autonomous & integrators	integrator	AP2 domain transcription factor6 negative regulator of flowering time, Vgt1 acts as an enhancer1 SNPs at the Rap2 gene itself were associated with a late-flowering effect7	roots, topmost leaf, stem, SAM	AT5G60120 (TOE2); AT2G28550 (RAP2.7, TOE1)	photoperiod8 aging, photoperiodism, light perception and signaling9	mutant CS67864 (toe2-1; toe1-2): early flowering4	LOC_Os05g03040	AP2 domain containing protein, expressed
Flint	GRMZM2G092008 (Zcn1 / Pebp1)	Autonomous & integrators	(TFL1: integrator)	GO: negative regulation of flower development, regulation of timing of transition from vegetative to reproductive phase and inflorescence development6 Zcn1 belongs to the TFL1 cluster. Overexpression resulted in late flowering plants that have tassels with an increased number of lateral branches and high spikelet density suggesting that these genes might be involved in floral transition and maint…	stem, SAM	AT2G27550 (ATC) (similar to TFL1)	photoperiodism, light perception and signaling9 (TFL1: inflorescence architecture8; photoperiodism, light perception and signaling9)	acts non-cell autonomously to inhibit floral initiation4 ATC overexpressing mutant is late flowering under both SD and LD conditions11	LOC_Os11g05470 (RCN1)	Centroradialis-like1 homogous to TFL1 gene
Flint	GRMZM2G414805 (Sbp25)	Aging & GA pathways		Squamosa promoter-binding-like protein; coexpressed and within the same expression subcluster as MADS factors and miR172C in agreement with the known SBP stimulation of MADS factors which promote maturation and flowering and of miR17212	shoot tip, first internode, seed, leaf	AT5G43270 (SPL2); AT1G27370 (SPL10)	aging, hormone, and sugar dependent9	GO: anther development, regulation of timing of transition from vegetative to reproductive phase4 miRNA156 inhibits SPL9 and SPL10 expression and thus miRNA172 production, the latter inhibits TOE1 and TOE2; miRNA172 over-expressing plants flower earlier than toe1 toe2 double mutants13 age dependent regulation of flowering time via miRNA15614 impaired function of SPL10/11/2 caused a FUL-like pheno…	LOC_Os06g49010 (OsSPL12)	SBP-box gene family member, expressed; GO: flower development The OsSPL12 mutant exhibited delayed flowering time […] suggesting that OsSPL12 might be the target of OsmiR15616
Flint	GRMZM2G452178 (Gn1)	Aging & GA pathways	(GA2ox1: GA)	Ga2ox1 is directly regulated by gn1 in maize, influencing vegetative to reproductive phase transition, pollen tube growth, and stem elongation by changing the availability of gibberellin; kn1 (see below) and gn1 bind to the Ga2ox1 cis-regulatory element with similar affinity and specificity suggesting that these KNOX proteins can substitute in vivo for kn1 activity17 kn1 negatively regulates Gn118	immature cob, first internode	AT4G08150 (BP, BP1, KNAT1)			LOC_Os07g03770	Homeobox domain containing protein expressed
Flint	GRMZM2G140083 (Hb16)	Flower development			immature tassel, silks	AT2G28610 (PRS, PRS1, WOX3)		Regulates lateral axis-dependent development of flowers and is required for cell proliferation. It is expressed in a restricted number of L1 cells at the lateral regions of flower primordia, floral organ primordia, and young leaf primordia. Mutant Prs shows altered floral development.4 WUS1 is able to fully complement PRS1 function suggesting that the neofunctionalization of the WOX genes has occ…	LOC_Os05g02730	homeobox domain containing protein expressed
Flint	GRMZM2G180246 (Gif1)	Flower development		AN3/GIF1 physically interacts with chromatin remodeling complexes containing SYD and BRM (general9). The copurification of a FRIGIDA-LIKE protein (vernalization, upregulates FLC8,9) and several proteins involved in DNA methylation in the ear suggests that the AN3-associated chromatin remodeling complex is involved in the regulation of flowering genes, similar to what previously was reported for t…	immature tassel and cob	AT5G28640 (AN3, AtGIF1, GIF, GIF1)		Encodes a protein that is involved in cell proliferation during leaf and flower development. Loss of function mutations have narrow, pointed leaves and narrow floral organs. AN3 interacts with members of the growth regulating factor (GRF) family of transcription factors.4	LOC_Os03g52320	GRF-interacting factor 1 putative expressed
Flint	GRMZM2G035997	Flower development		Ribosomal RNA processing Brix domain1 GO: regulation of flower development, meristem structural organization, vegetative to reproductive phase transition6	endosperm, leaf	AT4G01560 (MEE49)		GO: regulation of flower development, meristem structural organization, vegetative to reproductive phase transition of meristem, response to freezing (ID 828136)4,44	LOC_Os06g04600	Brix domain containing protein putative expressed
Flint	GRMZM2G108255	Flower development		GO: petal and sepal formation6	embryo, leaf	AT5G63540 (RMI1)		Recq Mediated Instability 1, GO: petal and sepal formation, mutant SALK_093589 shows meiosis defects; normal vegetative growth but short siliques suggesting fertility defects; gene was expressed at low levels in roots and flower buds but not in leaves4	LOC_Os04g32090	expressed protein
Flint	GRMZM2G051338 (Zcn15 / Pebp15)	Autonomous & integrators; Light perception & photoperiod	(FT (ZCN8): photoperiod)	Zcn14 and Zcn15 are grouped tightly with FTand TSF (both: photoperiod8, integrators9) homologous monocot floral activators (with zcn15 corresponding to the rice genes HD3a/HD3b), thus being the most favorable candidates for possessing FT function. However, their expression patterns do not support their function as floral activators. Zcn15 transcript accumulates in kernels after fertilization, mos…	leaf, internodes	AT1G65480 (FT)	photoperiod8 integrator9	FT, together with LFY, promotes flowering and is antagonistic with its homologous gene, TFL1. FT is expressed in leaves and is induced by long day treatment. FT is a target of CO (photoperiodism8,9) and acts upstream of SOC1 (integrator8,9).4	LOC_Os06g06320 (OsFtl2)	FT-Like2 homologous to Flowering Locus T gene
Flint	GRMZM2G302323 (Farl6)	Light perception & photoperiod		GO: regulation of transcription6 sequence similarity highest to A. thaliana FRS3, FRS5, and FRS7 (BLAST search)	immature cob and tassel	AT3G06250 (FRS7; FAR1-RELATED Sequence7)		GO: response to red or far red light4 (FAR1 (AT4G15090): Encodes a nuclear localized protein involved in far red light response signaling. Loss of function mutants are defective in far red light responses. Interacts with homologous gene FHY3, a component of the PHYA signaling network that mediates the FR-HIR response to far-red light in concert with FAR1. FHY3 mutants show increased red light sig…	LOC_Os03g15040	FAR1 family protein expressed
Flint	GRMZM2G119657	Light perception & photoperiod		GO: vegetative to reproductive phase transition of meristem, circadian regulation of gene expression, regulation of long-day photoperiodism, flowering6	immature cob and tassel, seed	AT4G04920 (SFR6)	general9	sensitive to freezing 6 plays a role in the CBF pathway -downstream of CBF translation.4 The sfr6 mutant is late flowering in long days due to reduced expression of components in the photoperiodic flowering pathway in long-day photoperiods. The Sfr6 mutation resulted in reduced expression of the clock components CCA1, GI, and TOC1.25	LOC_Os10g35560	expressed protein
Dent	GRMZM2G055520	Autonomous & integrators			endosperm	AT1G79730 (ELF7)	not assigned8 general9	encodes a PAF1 homolog that is involved in the control of flowering time by elevating FLC expression (vernalization8, integrator9) to a level that creates the vernalization-responsive, winter-annual habit. GO: flower development4	LOC_Os08g06070 (ELF7)	GO: flower development
Dent	GRMZM2G138230	Autonomous & integrators; Light perception & photoperiod			stem and SAM, leaf, seed, endosperm, immature cob and tassel	AT5G47010 (AtUPF1, LBA1, UPF1)		RNA helicase required for nonsense-mediated mRNA decay. Involved in RNA interference. Mutants show effects on flowering time.4 In mutants impaired in UPF1 or UPF3, levels of AtGRP7 (autonomous8, general9) and AtGRP8 transcripts are strongly elevated, implicating UPF1 and UPF3 in the decay of these clock-regulated transcripts.26 (GRP7 promotes floral transition at least partly by down-regulating t…	LOC_Os09g04440	DNA-binding protein, putative, expressed
Dent	GRMZM2G450897	Autonomous & integrators			- (mature tassel46)	AT4G15880 (AtESD4, ESD4)	not assigned8 general9	encodes EARLY IN SHORT DAYS4. Mutant shows extreme early flowering and alterations in shoot development. Accelerates the transition from vegetative growth to flowering. Probably acts in the same pathway as NUA in affecting flowering time, vegetative and inflorescence development.4 Mutant esd4-2 shows decreased FLC and MAF4 mRNA levels and increased FT and SOC1 mRNA levels.28 (FLC: vernalization8,…	LOC_Os10g24954	Ulp1 protease family, C-terminal catalytic domain containing protein, expressed
Dent	GRMZM2G017087 (Kn1)	Aging & GA pathways	GA signaling	transcription factor KNOTTED1 directly regulates the gibberellin catabolism gene Ga2ox1. […] Kn1 delays flowering time, potentially by repressing the accumulation of bioactive GA in the SAM29 involved in meristem determinacy and floral transition30	shoot tip, immature cob	AT4G08150 (BP, BP1, KNAT1)		KNOTTED-like4	LOC_Os03g51690	Homeobox domain containing protein, expressed
Dent	GRMZM2G039577	Flower development		GO: stamen formation6	pericarp, shoot tip, stem, SAM, internodes	AT4G38630		Regulatory particle non-ATPase subunit of the 26S proteasome with multiubiquitin-chain-binding capabilities, e.g. homozygous rpn10-2 plants are infertile and have underdeveloped and completely sterile siliques. Both male and female gametes are defective. Reduced growth rate, later flowering time, extended life cycle, taller, larger, thicker, and more lanceolar and epinastic rosette and cauline le…	LOC_Os03g13970	26S proteasome non-ATPase regulatory subunit 4, putative, expressed; GO: flower development
Dent	GRMZM2G053766	Flower development		GO: ovule development6	immature cob and tassel	AT4G21530 (APC4)		Anaphase Promoting Complex 4, component of the anaphase promoting complex/cyclosome (APC/C), a cell cycle-regulated E3 ubiquitin-protein ligase complex that controls progression through mitosis and the G1 phase of the cell cycle. The APC/C complex controls several key steps in the cell cycle by mediating ubiquitination and subsequent degradation of target proteins such as cyclins. The APC/C compl…	LOC_Os02g54490	potential link: OsRAA1 is a homologous gene of flowering promoting factor 1 (FPF1) with a D-box (recognized by the E3 ubiquitin ligase APC specifically acting during transition from metaphase to anaphase.) Overexpression of OsRAA1 or AtFPF1 caused early flowering in Arabidopsis. AtFPF1 (unclassified8; hormone9) promotes flowering in parallel to a constitutive pathway mediated by GA31
Dent	GRMZM2G171650 (Mads69)	Flower development		down-regulation of GRMZM2G171650 results in altered development such as extended flowering time32	leaf, silks, embryo, endosperm	AT2G03710 (SEP4); AT3G30260 (AGL79)	flower development and meristem identity9	AT2G03710 belongs to the family of SEP genes. It is involved in the development of sepals, petals, stamens and carpels. Additionally, it plays a central role in the determination of flower meristem and organ identity.6	LOC_Os01g69850 (OsMADS65)	MADS-box family gene with MIKC* type-box expressed
Dent	GRMZM2G405368 (Conz1)	Light perception & photoperiod	photoperiod	differential expression upon varying photoperiodic stimuli33	seed, immature cob	AT5G15850 (COL1); AT3G02380 (COL2); AT2G24790 (COL3)	photoperiod8 photoperiodism, light perception and signaling9	CONSTANS mediates between the circadian clock and the control of flowering34	LOC_Os06g16370	CCT/B-box zinc finger protein
Dent	GRMZM2G015011	Light perception & photoperiod		GO: floral organ formation6	stem, SAM, leaf base, immature cob, embryo	AT3G20780 (AtTOP6b, BIN3, HYP6, RHL3, TOP6b)		topoisomerase 6 subunit B4 MID, a regulator of the topoisomerase VI complex, interacts with COP1 and plays a role in COP1/SPA1-controlled (photoperiodism8,9) repression of flowering under short-day conditions. The topo VI mutants hyp6 and rhl2 exhibit an even stronger early flowering phenotype indicating that in the mid and topoVI mutants either the signaling pathway maintaining flowering repress…	LOC_Os09g10770 (OsTOP6b)	Topoisomerase 6 subunit B, expressed
Dent	GRMZM2G005732 (ZmPrr37)	Light perception & photoperiod	circadian clock		leaf	AT5G02810 (APRR7, PRR7)	photoperiod, circadian clock8 circadian clock9	PRR7 and PRR9 are partially redundant, essential components of a temperature-sensitive circadian system. CCA1 and LHY had a positive effect on Prr7 expression levels. Acts as transcriptional repressor of CCA1 and LHY. prr7-3prr9-1 double mutant shows more than additive period lengthening in the light and becomes arrhythmic in constant darkness. Fails both to maintain an oscillation after entrainm…	LOC_Os07g49460	response regulator receiver domain containing protein expressed
Dent	GRMZM2G406651 (Farl10)	Light perception & photoperiod			immature cob	AT4G38180 (FRS5)		FAR1-related sequence 5, response to red or far red light4; see comments on FRS7	LOC_Os03g15040	FAR1 family protein expressed
Dent	GRMZM5G857992 (Ckb1)	Light perception & photoperiod		CK2 regulatory subunit B11 Casein kinase II subunit beta-4, GO: positive regulation of circadian rhythm, photoperiodism and flowering6	seed, tassel	AT4G17640 (CKB2); AT5G47080 (CKB1)		The effects of amiR-CKB2 had the strongest effect in lengthening period by about an hour. CKB1, CKB2, and CKB3 appear to be additive in their effect in controlling period, even when taking into account the variation in the effectiveness of reducing the expression of the respective gene. Although the only demonstrated targets of CK2 are CCA1 and LHY, the additive nature of the reduction of these C…	LOC_Os10g41520	casein kinase II subunit beta-4 putative expressed
Dent	GRMZM2G148216	Light perception & photoperiod			immature tassel and cob	AT2G44680 (CKB4)		Encodes casein kinase II beta chain, a CK2 regulatory subunit. Involved in regulation of circadian clock38	LOC_Os10g41520	casein kinase II subunit beta-4 putative expressed
Dent	GRMZM2G115960	Light perception & photoperiod			leaf	AT1G09530 (PAP3, PIF3, POC1)	photoperiod, circadian clock8	Transcription factor interacting with photoreceptors phyA and phyB. Forms a ternary complex in vitro with G-box element of LHY and CCA1 promotors. Negative regulator of phyB signalling. It degrades rapidly after irradiation of dark grown seedlings in a process controlled by phytochromes. Does not play a significant role in controlling light input and function of the circadian clockwork.4 The anti…	LOC_Os05g04740	helix-loop-helix DNA-binding domain containing protein expressed
Dent	GRMZM2G025579	Light perception & photoperiod		histidine kinase 51 vernalization response, carpel formation6	root (root, shoot apex46)	AT5G10720 (AHK5, CKI2, HK5)		AHK5 acts as part of a two-component system, physically interacting with the phosphotransfer proteins AHP1, AHP2 and AHP5. The AHPs subsequently interact with the response regulator proteins ARR4 and ARR7.40 (ARR4 functions in circadian system41 and phytochrome B / red-light signaling42; Encodes a two-component response regulator. Acts redundantly with ARR3 in the control of circadian period (cyt…	LOC_Os06g44410	histidine kinase putative expressed
Dent	GRMZM5G863596	Light perception & photoperiod		alpha-amylase-like 3 circadian rhythm6	anthers, leaf	AT1G69830 (AMY3, AtAMY3)		α-ALPHA-AMYLASE-LIKE 3, plastid-localized. Loss of function mutations show normal diurnal pattern of starch accumu-lation/degradation. Expression follows circadian rhythms.4 ID 84331944: Expression is reduced in the sex4 mutant (Under SDs starch metabolism mutants including sex4 flowered significantly later than WT, displayed prolonged periods of photoperiod insensitivity after seedling emergence…	LOC_Os01g51754	alpha-amylase precursor putative expressed
Dent	GRMZM2G306193	Light perception & photoperiod		photoperiodism, flowering6	base of leaf, immature tassel and cob	AT2G41460 (ARP)		apurinic endonuclease-redox protein4, GO include photoperiodism and flowering (ID 818744)45	LOC_Os01g58680	apurinic endonuclease-redox protein putative expressed
Dent	GRMZM5G845163	Light perception & photoperiod		NOL1/NOP2/sun family1 photoperiodism, flowering6	endsperm, immature cob and tassel	AT5G66180		S-adenosyl-L-methionine-dependent methyltransferases superfamily protein, GO include photoperiodism and flowering4	LOC_Os02g21510	NOL1/NOP2/sun family protein putative expressed
1 MaizeGDB
2 Pathway description according to Figure 2
3 Dong et al. 2012, doi: 10.1371/journal.pone.0043450
4 The Arabidopsis Information Resource (TAIR), arabidopsis.org
5 Rice Genome Annotation Project, rice.plantbiology.msu.edu
6 e! EnsemblPlants, plants.ensembl.org
7 Buckler et al. 2009, doi: 10.1126/science.1174276
8 List of Arabidopsis flowering genes by George Coupland, www.mpipz.mpg.de/14637/Arabidopsis_flowering_genes
9 Flowering Interactive Database (FLOR-ID), www.phytosystems.ulg.ac.be/florid
10 Danilevskaya et al. 2010, doi: ​dx.​doi.​org/​10.​1104/​pp.​110.​154211
11 Mimida et al. 2001, doi: 10.1046/j.1365-2443.2001.00425.x
12 Beydler et al. 2014, doi: ir.uiowa.edu/etd/1431
13 Zhu et al. 2010, doi: 10.1093/jxb/erq295; and Wu et al. 2010, doi: 10.1016/j.cell.2009.06.031
14 Wang et al. 2014, doi: 10.1093/jxb/eru246
15 Shikata et al. 2009, doi: 10.1093/pcp/pcp148
16 Xie et al. 2006, doi: 10.1104/pp.106.084475
17 Bolduc et al. 2009, doi: 10.1105/tpc.109.068221
18 Bolduc et al. 2012, doi: 10.1101/gad.193433.112
19 Shimizu et al. 2009, doi: dx.​doi.​org/​10.​1104/​pp.​108.​130765
20 Ikeda et al. 2009,doi: 10.1105/tpc.109.069997
21 Nelissen et al. 2015, dx.​doi.​org/​10.​1105/​tpc.​15.​00269
22 Deveaux et al. 2008, doi: 10.1186/1471-2148-8-291
23 Danilevskaya et al. 2008, doi: 10.1104/pp.107.109538
24 Lin et al. 2004, doi: /10.1104/pp.104.052191
25 Knight et al. 2008, doi: 10.1104/pp.108.123901
26 Schöning et al. 2007, doi: 10.1111/j.1365-313X.2007.03302.x
27 Streitner et al. 2008, doi: 10.1111/j.1365-313X.2008.03591.x
28 Xu et al. 2007, doi: 10.1105/tpc.106.049239
29 Bolduc et al. 2009, doi: 10.1105/tpc.109.068221
30 Eveland et al. 2013, doi: 10.1101/gr.166397.113
31 Xu et al. 2010, doi: 10.4161/psb.5.3.10661
32 Hirsch et al. 2014, doi: 10.1105/tpc.113.119982; and Patent application number: 20140366213, www.faqs.org/patents/app/20140366213
33 Miller et al. 2008, doi: 10.1007/s00425-008-0709-1
34 Suárez-López et al. 2001, doi:10.1038/35074138
35 Schrader et al. 2013, doi: 10.4161/psb.25600
36 Norihito Nakamichi 2007, "Arabidopsis Pseudo Response Regulators PRR9, PRR7, and PRR5 are involved in the circadian phase transition of the transcriptome", Abstract for 18th international conference on Arabidopsis research
37 Kim et al. 2010, doi: dx.​doi.​org/​10.​1104/​pp.​110.​162271
38 Portolés et al. 2007, doi: 10.1111/j.1365-313X.2007.03186.x
39 Oda et al. 2003, doi: 10.1016/S0014-5793(03)01470-4
40 Mira-Rodado et al. 2012, doi: 10.4161/psb.21898
41 Salomé et al. 2006, doi: 10.1105/tpc.105.037994
42 Sweere et al. 2001, doi: 10.1126/science.1065022
43 Matsoukas et al. 2013, doi: 10.1111/pce.12088
44 Ingkasuwan et al. 2012, doi:10.1186/1752-0509-6-100
45 NCBI Gene, www.ncbi.nlm.nih.gov/gene
46 qTeller, www.qteller.com
