# Supplementary material for: A comprehensive study of the genomic differentiation between temperate Dent and Flint maize
Source: Genome Biol. 2016 Jul 8;17:137. doi: 10.1186/s13059-016-1009-x (PMC4937532; doi:10.1186/s13059-016-1009-x)
Supplement: Additional file 5: Table S6. — Genomic composition and flowering dates of 97 single-segment introgression library lines. (XLSX 114 kb) [file 13059_2016_1009_MOESM5_ESM.xlsx]

## Sheet: Table.S6_ILs
Table S6: Genomic composition and flowering dates of 97 single-segment introgression library lines.
Linea	Days to flowering							Flint parental segment					Chromosomal positionb and SNP namec
	Male			Female				Startd	Stopd	Lengthd		Included flowering time candidates from selection screense	1																																				2
	Adjusted	Sf	Sg	Adjusted	Sf	Sg		[Mb]	[Mb]	[Mb]			PZA02129.1	SYN36146	PZE.101010821	ZM012984.0229	PZE.101017187	PZE.101018567	PZD00026.5	PZE.101044721	PZE.101053899	163a.60339688.2389	SYN129	163a.60352998.2703	PZE.101085867	PZE.101090349	PZE.101124105	PZE.101124766	PZE.101129304	PZE.101130940	SYN12190	PZE.101143233	PZE.101151332	PZE.101178688	SYN13055	PZE.101182134	PZE.101194985	PZE.101203123	PZE.101201729	PZE.101204728	SYN32087	PZE.101232581	PZE.101240622	SYN1964	SYN15629	SYN16859	SYN416	SYN16572	SYN31118
	mean			mean									3733167	5338021	6431690	6838729	9562206	10826196	26671802	30612195	38129178	40421351	52766957	60265393	75765665	82021222	155632781	157067642	164954939	167856244	181208108	184615502	194991661	223678728	224419373	226457158	242080955	250891161	251991958	253505855	256442500	281070786	287586834	288860455	293930878	295069212	295475598	298964481	4302909
10823_9	91.260	*	*	91.530	*			4.536	18.749	14.213			0	2	2	2	2	2	0	0	0	0	0	0	0	0	0	0	0	0	0	0	0	0	0	0	0	0	0	0	0	0	0	0	0	0	0	0	0
10611_4	94.380	*		94.740				4.536	10.194	5.659			0	2	2	2	2	0	0	0	0	0	0	0	0	0	0	0	0	0	0	0	0	0	0	0	0	0	0	0	0	0	0	0	0	0	0	0	0
10604_2	92.390	*		92.850	*			4.536	8.200	3.665			0	2	2	2	0	0	0	0	0	0	0	0	0	0	0	0	0	0	0	0	0	0	0	0	0	0	0	0	0	0	0	0	0	0	0	0	0
10776_6	95.010	*		94.870				5.885	18.749	12.864			0	0	2	2	2	2	0	0	0	0	0	0	0	0	0	0	0	0	0	0	0	0	0	0	0	0	0	0	0	0	0	0	0	0	0	0	0
10883_7	97.970			96.850				6.635	10.194	3.559			0	0	0	2	2	0	0	0	0	0	0	0	0	0	0	0	0	0	0	0	0	0	0	0	0	0	0	0	0	0	0	0	0	0	0	0	0
10626_2	97.170			96.270				8.200	34.371	26.170			0	0	0	0	2	2	2	2	0	0	0	0	0	0	0	0	0	0	0	0	0	0	0	0	0	0	0	0	0	0	0	0	0	0	0	0	0
10776_2	94.840	*		95.070				8.200	18.749	10.549			0	0	0	0	2	2	0	0	0	0	0	0	0	0	0	0	0	0	0	0	0	0	0	0	0	0	0	0	0	0	0	0	0	0	0	0	0
10791_7	94.110	*		95.200				8.200	10.194	1.994			0	0	0	0	2	0	0	0	0	0	0	0	0	0	0	0	0	0	0	0	0	0	0	0	0	0	0	0	0	0	0	0	0	0	0	0	0
10893_8	95.020	*		94.690				234.269	246.486	12.217			0	0	0	0	0	0	0	0	0	0	0	0	0	0	0	0	0	0	0	0	0	0	0	0	2	0	0	0	0	0	0	0	0	0	0	0	0
10637_6	93.200	*		93.990				246.486	251.442	4.956			0	0	0	0	0	0	0	0	0	0	0	0	0	0	0	0	0	0	0	0	0	0	0	0	0	2	0	0	0	0	0	0	0	0	0	0	0
10686_2	97.810			98.780				268.757	284.329	15.572			0	0	0	0	0	0	0	0	0	0	0	0	0	0	0	0	0	0	0	0	0	0	0	0	0	0	0	0	0	2	0	0	0	0	0	0	0
10694_2	95.400	*		96.550				295.272	297.220	1.948			0	0	0	0	0	0	0	0	0	0	0	0	0	0	0	0	0	0	0	0	0	0	0	0	0	0	0	0	0	0	0	0	0	0	2	0	0
10660_6	102.760			103.290				6.557	15.965	9.408			0	0	0	0	0	0	0	0	0	0	0	0	0	0	0	0	0	0	0	0	0	0	0	0	0	0	0	0	0	0	0	0	0	0	0	0	0
10671_1	93.250	*		94.120				6.557	12.668	6.111			0	0	0	0	0	0	0	0	0	0	0	0	0	0	0	0	0	0	0	0	0	0	0	0	0	0	0	0	0	0	0	0	0	0	0	0	0
10643_4	100.550			101.830				9.180	30.533	21.353		GRMZM5G857992 (Ckb1)	0	0	0	0	0	0	0	0	0	0	0	0	0	0	0	0	0	0	0	0	0	0	0	0	0	0	0	0	0	0	0	0	0	0	0	0	0
10643_3	97.230			98.450				9.180	30.533	21.353		GRMZM5G857992 (Ckb1)	0	0	0	0	0	0	0	0	0	0	0	0	0	0	0	0	0	0	0	0	0	0	0	0	0	0	0	0	0	0	0	0	0	0	0	0	0
10663_2	103.070			105.600	*			9.180	20.275	11.095			0	0	0	0	0	0	0	0	0	0	0	0	0	0	0	0	0	0	0	0	0	0	0	0	0	0	0	0	0	0	0	0	0	0	0	0	0
10659_3	93.070	*		95.990				9.180	11.000	1.819			0	0	0	0	0	0	0	0	0	0	0	0	0	0	0	0	0	0	0	0	0	0	0	0	0	0	0	0	0	0	0	0	0	0	0	0	0
10671_7	94.790	*		94.940				11.000	12.668	1.668			0	0	0	0	0	0	0	0	0	0	0	0	0	0	0	0	0	0	0	0	0	0	0	0	0	0	0	0	0	0	0	0	0	0	0	0	0
10629_8	92.890	*		92.860	*			11.000	12.668	1.668			0	0	0	0	0	0	0	0	0	0	0	0	0	0	0	0	0	0	0	0	0	0	0	0	0	0	0	0	0	0	0	0	0	0	0	0	0
10679_7	91.710	*		90.560	*			11.000	12.668	1.668			0	0	0	0	0	0	0	0	0	0	0	0	0	0	0	0	0	0	0	0	0	0	0	0	0	0	0	0	0	0	0	0	0	0	0	0	0
10663_5	99.930			101.090				12.668	20.275	7.608			0	0	0	0	0	0	0	0	0	0	0	0	0	0	0	0	0	0	0	0	0	0	0	0	0	0	0	0	0	0	0	0	0	0	0	0	0
10669_1	99.070			99.490				15.965	20.275	4.310			0	0	0	0	0	0	0	0	0	0	0	0	0	0	0	0	0	0	0	0	0	0	0	0	0	0	0	0	0	0	0	0	0	0	0	0	0
10645_9	95.150	*		94.890				11.000	180.645	169.646		GRMZM5G857992 (Ckb1), GRMZM2G108255	0	0	0	0	0	0	0	0	0	0	0	0	0	0	0	0	0	0	0	0	0	0	0	0	0	0	0	0	0	0	0	0	0	0	0	0	0
10645_4	97.430			97.130				12.668	180.645	167.978		GRMZM5G857992 (Ckb1), GRMZM2G108255	0	0	0	0	0	0	0	0	0	0	0	0	0	0	0	0	0	0	0	0	0	0	0	0	0	0	0	0	0	0	0	0	0	0	0	0	0
10944_3	96.860			98.940				23.466	180.645	157.179		GRMZM2G108255	0	0	0	0	0	0	0	0	0	0	0	0	0	0	0	0	0	0	0	0	0	0	0	0	0	0	0	0	0	0	0	0	0	0	0	0	0
10687_8	93.180	*		95.170				19.062	180.645	161.583		GRMZM5G857992 (Ckb1)	0	0	0	0	0	0	0	0	0	0	0	0	0	0	0	0	0	0	0	0	0	0	0	0	0	0	0	0	0	0	0	0	0	0	0	0	0
10680_8	93.990	*		93.570				19.062	55.639	36.577		GRMZM5G857992 (Ckb1)	0	0	0	0	0	0	0	0	0	0	0	0	0	0	0	0	0	0	0	0	0	0	0	0	0	0	0	0	0	0	0	0	0	0	0	0	0
10634_4	93.980	*		94.490				155.315	180.645	25.331			0	0	0	0	0	0	0	0	0	0	0	0	0	0	0	0	0	0	0	0	0	0	0	0	0	0	0	0	0	0	0	0	0	0	0	0	0
10691_2	101.140			101.800				218.546	227.122	8.576			0	0	0	0	0	0	0	0	0	0	0	0	0	0	0	0	0	0	0	0	0	0	0	0	0	0	0	0	0	0	0	0	0	0	0	0	0
10703_3	95.230	*		96.450				218.546	227.122	8.576			0	0	0	0	0	0	0	0	0	0	0	0	0	0	0	0	0	0	0	0	0	0	0	0	0	0	0	0	0	0	0	0	0	0	0	0	0
10740_2	94.880	*		94.830				232.341	237.018	4.677		GRMZM2G452178 (Gn1)	0	0	0	0	0	0	0	0	0	0	0	0	0	0	0	0	0	0	0	0	0	0	0	0	0	0	0	0	0	0	0	0	0	0	0	0	0
10736_2	95.650	*		93.930				0.887	2.078	1.192			0	0	0	0	0	0	0	0	0	0	0	0	0	0	0	0	0	0	0	0	0	0	0	0	0	0	0	0	0	0	0	0	0	0	0	0	0
10732_2	90.620	*	*	90.360	*			149.245	176.279	27.035		GRMZM2G171650 (Mads69/Zmm22)	0	0	0	0	0	0	0	0	0	0	0	0	0	0	0	0	0	0	0	0	0	0	0	0	0	0	0	0	0	0	0	0	0	0	0	0	0
10728_4	92.860	*		94.180				164.553	176.279	11.727			0	0	0	0	0	0	0	0	0	0	0	0	0	0	0	0	0	0	0	0	0	0	0	0	0	0	0	0	0	0	0	0	0	0	0	0	0
10741_8	94.350	*		95.370				211.120	228.982	17.862		GRMZM2G092008 (Zcn1)	0	0	0	0	0	0	0	0	0	0	0	0	0	0	0	0	0	0	0	0	0	0	0	0	0	0	0	0	0	0	0	0	0	0	0	0	0
10745_4	93.100	*		96.520				211.120	228.982	17.862		GRMZM2G092008 (Zcn1)	0	0	0	0	0	0	0	0	0	0	0	0	0	0	0	0	0	0	0	0	0	0	0	0	0	0	0	0	0	0	0	0	0	0	0	0	0
10747_2	90.930	*	*	91.200	*			222.052	228.982	6.930		GRMZM2G092008 (Zcn1)	0	0	0	0	0	0	0	0	0	0	0	0	0	0	0	0	0	0	0	0	0	0	0	0	0	0	0	0	0	0	0	0	0	0	0	0	0
10767_1	92.150	*		92.940	*			15.972	166.915	150.943		GRMZM2G302323 (Farl6), GRMZM2G055520	0	0	0	0	0	0	0	0	0	0	0	0	0	0	0	0	0	0	0	0	0	0	0	0	0	0	0	0	0	0	0	0	0	0	0	0	0
10783_4	95.210	*		95.520				15.972	163.356	147.384		GRMZM2G302323 (Farl6), GRMZM2G055520	0	0	0	0	0	0	0	0	0	0	0	0	0	0	0	0	0	0	0	0	0	0	0	0	0	0	0	0	0	0	0	0	0	0	0	0	0
10782_8	94.400	*		94.290				15.972	117.011	101.039		GRMZM2G302323 (Farl6), GRMZM2G055520	0	0	0	0	0	0	0	0	0	0	0	0	0	0	0	0	0	0	0	0	0	0	0	0	0	0	0	0	0	0	0	0	0	0	0	0	0
10877_1	95.490	*		97.660				15.972	72.293	56.321		GRMZM2G302323 (Farl6), GRMZM2G055520	0	0	0	0	0	0	0	0	0	0	0	0	0	0	0	0	0	0	0	0	0	0	0	0	0	0	0	0	0	0	0	0	0	0	0	0	0
10755_8	94.430	*		95.990				24.964	166.915	141.951		GRMZM2G055520	0	0	0	0	0	0	0	0	0	0	0	0	0	0	0	0	0	0	0	0	0	0	0	0	0	0	0	0	0	0	0	0	0	0	0	0	0
10771_7	94.530	*		93.700				24.964	166.915	141.951		GRMZM2G055520	0	0	0	0	0	0	0	0	0	0	0	0	0	0	0	0	0	0	0	0	0	0	0	0	0	0	0	0	0	0	0	0	0	0	0	0	0
10771_4	93.580	*		93.960				32.755	166.915	134.160			0	0	0	0	0	0	0	0	0	0	0	0	0	0	0	0	0	0	0	0	0	0	0	0	0	0	0	0	0	0	0	0	0	0	0	0	0
10886_5	91.080	*	*	95.900				32.755	163.356	130.601			0	0	0	0	0	0	0	0	0	0	0	0	0	0	0	0	0	0	0	0	0	0	0	0	0	0	0	0	0	0	0	0	0	0	0	0	0
10792_3	94.700	*		93.500				166.915	169.580	2.665			0	0	0	0	0	0	0	0	0	0	0	0	0	0	0	0	0	0	0	0	0	0	0	0	0	0	0	0	0	0	0	0	0	0	0	0	0
10791_8	93.660	*		93.940				0.917	2.319	1.403			0	0	0	0	0	0	0	0	0	0	0	0	0	0	0	0	0	0	0	0	0	0	0	0	0	0	0	0	0	0	0	0	0	0	0	0	0
10607_1	97.640			97.680				2.319	33.160	30.841			0	0	0	0	0	0	0	0	0	0	0	0	0	0	0	0	0	0	0	0	0	0	0	0	0	0	0	0	0	0	0	0	0	0	0	0	0
10922_1	92.870	*		93.010	*			6.064	7.939	1.875			0	0	0	0	0	0	0	0	0	0	0	0	0	0	0	0	0	0	0	0	0	0	0	0	0	0	0	0	0	0	0	0	0	0	0	0	0
10921_4	94.850	*		92.720	*			6.064	7.939	1.875			0	0	0	0	0	0	0	0	0	0	0	0	0	0	0	0	0	0	0	0	0	0	0	0	0	0	0	0	0	0	0	0	0	0	0	0	0
10804_6	95.220	*		95.940				158.413	199.956	41.543			0	0	0	0	0	0	0	0	0	0	0	0	0	0	0	0	0	0	0	0	0	0	0	0	0	0	0	0	0	0	0	0	0	0	0	0	0
10930_4	100.100			99.490				168.049	199.956	31.907			0	0	0	0	0	0	0	0	0	0	0	0	0	0	0	0	0	0	0	0	0	0	0	0	0	0	0	0	0	0	0	0	0	0	0	0	0
10818_3	92.480	*		93.240	*			168.049	189.697	21.647			0	0	0	0	0	0	0	0	0	0	0	0	0	0	0	0	0	0	0	0	0	0	0	0	0	0	0	0	0	0	0	0	0	0	0	0	0
10931_1	94.930	*		96.600				168.049	168.952	0.902			0	0	0	0	0	0	0	0	0	0	0	0	0	0	0	0	0	0	0	0	0	0	0	0	0	0	0	0	0	0	0	0	0	0	0	0	0
10609_5	95.170	*		96.300				199.956	215.505	15.549			0	0	0	0	0	0	0	0	0	0	0	0	0	0	0	0	0	0	0	0	0	0	0	0	0	0	0	0	0	0	0	0	0	0	0	0	0
10824_2	96.180	*		96.700				199.956	215.505	15.549			0	0	0	1	0	0	0	0	0	0	0	0	0	0	0	0	0	0	0	0	0	0	0	0	0	0	0	0	0	0	0	0	0	0	0	0	0
10603_1	95.490	*		95.890				210.040	212.399	2.359			0	0	0	0	0	0	0	0	0	0	0	0	0	0	0	0	0	0	0	0	0	0	0	0	0	0	0	0	0	0	0	0	0	0	0	0	0
10835_5	86.270	*	*	88.000	*			0.181	2.582	2.401			0	0	0	0	0	0	0	0	0	0	0	0	0	0	0	0	0	0	0	0	0	0	0	0	0	0	0	0	0	0	0	0	0	0	0	0	0
10839_3	100.070			99.050				120.835	150.434	29.598			0	0	0	0	0	0	0	0	0	0	0	0	0	0	0	0	0	0	0	0	0	0	0	0	0	0	0	0	0	0	0	0	0	0	0	0	0
10840_8	102.360			102.880				120.835	133.129	12.294			0	0	0	0	0	0	0	0	0	0	0	0	0	0	0	0	0	0	0	0	0	0	0	0	0	0	0	0	0	0	0	0	0	0	0	0	0
10728_1	96.530	*		97.210				133.129	150.434	17.304			0	0	0	0	0	0	0	0	0	0	0	0	0	0	0	0	0	0	0	0	0	0	0	0	0	0	0	0	0	0	0	0	0	0	0	0	0
10722_8	95.620	*		95.760				145.937	150.434	4.497			0	0	0	0	0	0	0	0	0	0	0	0	0	0	0	0	0	0	0	0	0	0	0	0	0	0	0	0	0	0	0	0	0	0	0	0	0
10970_1	98.020			96.500				154.882	162.057	7.175			0	0	0	0	0	0	0	0	0	0	0	0	0	0	0	0	0	0	0	0	0	0	0	0	0	0	0	0	0	0	0	0	0	0	0	0	0
10717_2	94.420	*		95.020				156.577	168.690	12.113			0	0	0	0	0	0	0	0	0	0	0	0	0	0	0	0	0	0	0	0	0	0	0	0	0	0	0	0	0	0	0	0	0	0	0	0	0
10915_9	97.280			98.120				156.577	163.722	7.144			0	0	0	0	0	0	0	0	0	0	0	0	0	0	0	0	0	0	0	0	0	0	0	0	0	0	0	0	0	0	0	0	0	0	0	0	0
10911_9	95.530	*		95.120				156.577	162.634	6.057			0	0	0	0	0	0	0	0	0	0	0	0	0	0	0	0	0	0	0	0	0	0	0	0	0	0	0	0	0	0	0	0	0	0	0	0	0
10767_4	97.970			95.720				156.577	160.746	4.168			0	0	0	0	0	0	0	0	0	0	0	0	0	0	0	0	0	0	0	0	0	0	0	0	0	0	0	0	0	0	0	0	0	0	0	0	0
10970_6	96.170	*		95.000				158.839	162.057	3.218			0	0	0	0	0	0	0	0	0	0	0	0	0	0	0	0	0	0	0	0	0	0	0	0	0	0	0	0	0	0	0	0	0	0	0	0	0
10915_4	97.040			97.470				160.746	163.722	2.976			0	0	0	0	0	0	0	0	0	0	0	0	0	0	0	0	0	0	0	0	0	0	0	0	0	0	0	0	0	0	0	0	0	0	0	0	0
10828_9	98.280			98.920				160.746	162.057	1.311			0	0	0	0	0	0	0	0	0	0	0	0	0	0	0	0	0	0	0	0	0	0	0	0	0	0	0	0	0	0	0	0	0	0	0	0	0
10914_5	98.820			98.450				162.057	168.690	6.633			0	0	0	0	0	0	0	0	0	0	0	0	0	0	0	0	0	0	0	0	0	0	0	0	0	0	0	0	0	0	0	0	0	0	0	0	0
10860_2	99.590			100.270				91.774	161.556	69.782		GRMZM2G406651 (Farl10), GRMZM2G138230	0	0	0	0	0	0	0	0	0	0	0	0	0	0	0	0	0	0	0	0	0	0	0	0	0	0	0	0	0	0	0	0	0	0	0	0	0
10833_7	91.800	*		92.150	*			149.528	151.059	1.531			0	0	0	0	0	0	0	0	0	0	0	0	0	0	0	0	0	0	0	0	0	0	0	0	0	0	0	0	0	0	0	0	0	0	0	0	0
10827_2	93.410	*		91.110	*			165.519	176.137	10.617		GRMZM2G005732	0	0	0	0	0	0	0	0	0	0	0	0	0	0	0	0	0	0	0	0	0	0	0	0	0	0	0	0	0	0	0	0	0	0	0	0	0
10830_8	95.750	*		95.210				165.519	173.954	8.434			0	0	0	0	0	0	0	0	0	0	0	0	0	0	0	0	0	0	0	0	0	0	0	0	0	0	0	0	0	0	0	0	0	0	0	0	0
10870_2	97.220			97.100				7.490	13.780	6.290			0	0	0	0	0	0	0	0	0	0	0	0	0	0	0	0	0	0	0	0	0	0	0	0	0	0	0	0	0	0	0	0	0	0	0	0	0
10878_2	96.860			98.000				8.427	13.780	5.352			0	0	0	0	0	0	0	0	0	0	0	0	0	0	0	0	0	0	0	0	0	0	0	0	0	0	0	0	0	0	0	0	0	0	0	0	0
10875_4	99.520			95.190				9.773	13.780	4.007			0	0	0	0	0	0	0	0	0	0	0	0	0	0	0	0	0	0	0	0	0	0	0	0	0	0	0	0	0	0	0	0	0	0	0	0	0
10832_2	92.250	*		91.160	*			74.350	156.263	81.913		Vgt1, GRMZM2G700665 (Rap2), GRMZM2G140083 (Hb16), GRMZM2G035997	0	0	0	0	0	0	0	0	0	0	0	0	0	0	0	0	0	0	0	0	0	0	0	0	0	0	0	0	0	0	0	0	0	0	0	0	0
10835_3	89.150	*	*	89.470	*			130.968	156.263	25.296		Vgt1, GRMZM2G700665 (Rap2), GRMZM2G140083 (Hb16), GRMZM2G035997	0	0	0	0	0	0	0	0	0	0	0	0	0	0	0	0	0	0	0	0	0	0	0	0	0	0	0	0	0	0	0	0	0	0	0	0	0
10846_2	95.350	*		94.880				159.276	174.253	14.977			0	0	0	0	0	0	0	0	0	0	0	0	0	0	0	0	0	0	0	0	0	0	0	0	0	0	0	0	0	0	0	0	0	0	0	0	0
10696_6	100.780			101.070				166.310	168.947	2.637			0	0	0	0	0	0	0	0	0	0	0	0	0	0	0	0	0	0	0	0	0	0	0	0	0	0	0	0	0	0	0	0	0	0	0	0	0
10672_7	95.270	*		95.330				0.513	77.979	77.466			0	0	0	0	0	1	0	0	0	0	0	0	0	0	0	0	0	0	0	0	0	0	0	0	0	0	0	0	0	0	0	0	0	0	0	0	0
10673_7	100.280			102.030				1.380	77.979	76.599			0	0	0	0	0	0	0	0	0	0	0	0	0	0	0	0	0	0	0	0	0	0	0	0	0	0	0	0	0	0	0	0	0	0	0	0	0
10822_2	98.380			98.790				6.627	12.842	6.215			0	0	0	0	0	0	0	0	0	0	0	0	0	0	0	0	0	0	0	0	0	0	0	0	0	0	0	0	0	0	0	0	0	0	0	0	0
10674_6	93.320	*		94.100				12.842	77.979	65.137			0	0	0	0	0	0	0	0	0	0	0	0	0	0	0	0	0	0	0	0	0	0	0	0	0	0	0	0	0	0	0	0	0	0	0	0	0
10952_9	105.170			101.200				147.969	151.122	3.154			0	0	0	0	0	0	0	0	0	0	0	0	0	0	0	0	0	0	0	0	0	0	0	0	0	0	0	0	0	0	0	0	0	0	0	0	0
10955_2	94.840	*		95.940				147.969	150.422	2.454			0	0	0	0	0	0	0	0	0	0	0	0	0	0	0	0	0	0	0	0	0	0	0	0	0	0	0	0	0	0	0	0	0	0	0	0	0
10850_8	98.170			97.910				2.036	49.848	47.811			0	0	0	0	0	0	0	0	0	0	0	0	0	0	0	0	0	0	0	0	0	0	0	0	0	0	0	0	0	0	0	0	0	0	0	0	0
10731_8	94.020	*		94.390				2.036	17.604	15.568			0	0	0	0	0	0	0	0	0	0	0	0	0	0	0	0	0	0	0	0	0	0	0	0	0	0	0	0	0	0	0	0	0	0	0	0	0
10923_7	98.940			99.930				2.036	7.435	5.398			0	0	0	0	0	0	0	0	0	0	0	0	0	0	0	0	0	0	0	0	0	0	0	0	0	0	0	0	0	0	0	0	0	0	0	0	0
10735_1	101.790			102.000				7.435	82.857	75.422			0	0	0	0	0	0	0	0	0	0	0	0	0	0	0	0	0	0	0	0	0	0	0	0	0	0	0	0	0	0	0	0	0	0	0	0	0
10913_2	95.640	*		97.640				17.604	25.195	7.591			0	0	0	0	0	0	0	0	0	0	0	0	0	0	0	0	0	0	0	0	0	0	0	0	0	0	0	0	0	0	0	0	0	0	0	0	0
10787_1	94.850	*		94.970				106.903	138.572	31.669			0	0	0	0	0	0	0	0	0	0	0	0	0	0	0	0	0	0	0	0	0	0	0	0	0	0	0	0	0	0	0	0	0	0	0	0	0
10768_1	97.530			95.050				106.903	129.238	22.335			0	0	0	0	0	0	0	0	0	0	0	0	0	0	0	0	0	0	0	0	0	0	0	0	0	0	0	0	0	0	0	0	0	0	0	0	0
10881_3	95.000	*		96.090				133.154	138.572	5.418			0	0	0	0	0	0	0	0	0	0	0	0	0	0	0	0	0	0	0	0	0	0	0	0	0	0	0	0	0	0	0	0	0	0	0	0	0
a Lines written in bold carry a fragment which includes a Flint candidate and lines written in italic carry a fragment which includes a Dent candidate.
b Vertical yellow lines indicate candidate positions.
c Genomic composition determined based on a subset of 267 SNPs of the Illumina 50k genotyping array.
d Estimated length of individual donor genome fragments is reported as the sum between known marker distances on the respective donor genome fragment plus half the distance to the adjacent marker flanking the donor genome fragment on either side of the fragment.
e Candidate genes are reported if they are located between two markers exhibiting the Flint parental genotype on the fragment.
f Significance (S) based on Fisher´s least significance difference (α = 0.05) is indicated by *.
g Significance (S) based on Fisher´s least significance difference (α = 0.05) after Bonferroni correction is indicated by *.
[truncated: 230 more columns]
