# Supplementary material for: A comprehensive study of the genomic differentiation between temperate Dent and Flint maize
Source: Genome Biol. 2016 Jul 8;17:137. doi: 10.1186/s13059-016-1009-x (PMC4937532; doi:10.1186/s13059-016-1009-x)
Supplement: Additional file 6: Table S8. — Gene-wise nucleotide diversity π and F ST for flowering time candidate genes with at least 5 SNPs in the genic and 5 kb upstream region. (XLSX 24 kb) [file 13059_2016_1009_MOESM6_ESM.xlsx]

## Sheet: Table.S8_diversity
Table S8: Gene-wise nucleotide diversity π and FST for flowering time candidate genes with at least 5 SNPs in the genic and 5 kb upstream region. The order of the genes (rows) and the genetic material (columns) is the same as in Figure 3b. For abbreviations of the landraces see Table S7.
Pool	GeneID		Chr	Start [Mb]	Stop [Mb]	Strand	No. SNPs		Elite lines				piFlint-type landraces																																piDent-type landraces
									πDent	πFlint	FST		AN	BA	BU	CO	FL	GA	GB	KL	KR	LC	LD	LL	MB	MD	ML	MO	ND	OM	PE	PF	RD	RM	RO	RT	SA	SC	SF	SO	TU	VI	WA		AL	CA	GL	KN	OE
Flint	GRMZM2G092008 (Zcn1)	Autonomous & integrators	3	231.111318	231.112467	-	14		0.452	0.112	0.245		0.000	0.044	0.000	0.029	0.076	0.307	0.024	0.000	0.194	0.028	0.056	0.131	0.075	0.013	0.000	0.103	0.086	0.050	0.103	0.060	0.033	0.062	0.007	0.206	0.007	0.164	0.075	0.013	0.174	0.030	0.040		0.000	0.324	0.357	0.392	0.219
	GRMZM2G700665 (Rap2)	Autonomous & integrators	8	132.044001	132.047428	+	8		0.345	0.140	0.337		0.246	0.118	0.072	0.114	0.000	0.071	0.041	0.161	0.293	0.000	0.175	0.276	0.246	0.255	0.000	0.049	0.195	0.384	0.143	0.000	0.081	0.072	0.000	0.000	0.166	0.304	0.209	0.224	0.048	0.088	0.123		0.000	0.166	0.266	0.244	0.227
	GRMZM2G051338 (Zcn15)	Autonomous & integrators; Light perception & photoperiod	6	76.236848	76.238660	+	11		0.396	0.208	0.129		0.142	0.008	0.168	0.234	0.004	0.072	0.155	0.099	0.252	0.165	0.211	0.057	0.293	0.183	0.078	0.000	0.000	0.209	0.099	0.186	0.000	0.204	0.168	0.182	0.000	0.114	0.079	0.278	0.000	0.017	0.276		0.352	0.286	0.395	0.233	0.259
	GRMZM2G452178 (Gn1)	Aging & GA pathways	2	236.473321	236.479590	+	16		0.342	0.197	0.508		0.262	0.030	0.364	0.061	0.083	0.396	0.160	0.452	0.067	0.030	0.387	0.255	0.060	0.036	0.034	0.178	0.003	0.226	0.221	0.012	0.258	0.071	0.026	0.018	0.203	0.034	0.012	0.004	0.380	0.134	0.041		0.412	0.413	0.401	0.389	0.439
	GRMZM2G414805 (Sbp25)	Aging & GA pathways	5	58.055908	58.060567	-	20		0.352	0.218	0.362		0.364	0.152	0.059	0.111	0.137	0.280	0.086	0.341	0.423	0.374	0.263	0.350	0.112	0.023	0.207	0.326	0.391	0.298	0.103	0.027	0.189	0.000	0.180	0.014	0.248	0.212	0.150	0.212	0.357	0.343	0.066		0.000	0.426	0.337	0.365	0.399
	GRMZM2G180246 (Gif1)	Flower development	1	273.326551	273.330206	-	7		0.156	0.109	0.067		0.141	0.055	0.210	0.028	0.000	0.222	0.000	0.118	0.006	0.140	0.223	0.105	0.075	0.000	0.058	0.076	0.217	0.035	0.000	0.027	0.184	0.000	0.103	0.000	0.057	0.000	0.000	0.246	0.089	0.103	0.022		0.063	0.217	0.093	0.057	0.070
	GRMZM2G108255	Flower development	2	68582792	68.600792	+	36		0.341	0.145	0.350		0.318	0.288	0.058	0.012	0.069	0.227	0.059	0.366	0.128	0.222	0.238	0.164	0.033	0.074	0.210	0.371	0.365	0.181	0.073	0.041	0.254	0.000	0.036	0.042	0.325	0.001	0.209	0.175	0.381	0.103	0.049		0.342	0.335	0.273	0.200	0.093
	GRMZM2G035997	Flower development	8	135.587035	135.593221	+	5		0.483	0.142	0.364		0.299	0.196	0.189	0.125	0.000	0.244	0.112	0.330	0.158	0.045	0.209	0.412	0.096	0.008	0.104	0.185	0.000	0.345	0.172	0.090	0.203	0.062	0.093	0.079	0.017	0.165	0.285	0.025	0.184	0.087	0.107		0.187	0.259	0.462	0.331	0.452
	GRMZM2G302323 (Farl6)	Light perception & photoperiod	4	30.766516	30.769790	-	8		0.482	0.081	0.290		0.205	0.078	0.134	0.082	0.000	0.070	0.000	0.284	0.021	0.000	0.091	0.283	0.000	0.000	0.109	0.020	0.148	0.000	0.467	0.000	0.161	0.000	0.000	0.000	0.041	0.000	0.000	0.383	0.223	0.071	0.000		0.000	0.422	0.334	0.507	0.422
Dent	GRMZM2G055520	Autonomous & integrators	4	32.782202	32.788841	+	9		0.107	0.372	0.277		0.163	0.270	0.294	0.191	0.069	0.365	0.249	0.223	0.097	0.263	0.346	0.221	0.244	0.329	0.226	0.214	0.266	0.163	0.095	0.257	0.223	0.226	0.306	0.089	0.299	0.080	0.117	0.175	0.163	0.198	0.217		0.055	0.252	0.314	0.198	0.321
	GRMZM2G017087 (Kn1)	Aging & GA pathways	1	271.340805	271.348525	-	9		0.137	0.334	0.189		0.270	0.080	0.062	0.345	0.000	0.433	0.308	0.382	0.057	0.117	0.342	0.388	0.274	0.071	0.348	0.166	0.357	0.133	0.151	0.135	0.330	0.000	0.330	0.147	0.333	0.344	0.288	0.386	0.093	0.417	0.311		0.063	0.073	0.283	0.240	0.266
	GRMZM2G039577	Flower development	1	118.059758	118.066864	-	17		0.190	0.259	0.446		0.339	0.113	0.083	0.190	0.301	0.186	0.298	0.202	0.160	0.295	0.262	0.261	0.192	0.022	0.240	0.393	0.375	0.240	0.122	0.221	0.183	0.075	0.135	0.109	0.215	0.031	0.151	0.333	0.336	0.100	0.153		0.060	0.297	0.318	0.369	0.372
	GRMZM2G171650 (Mads69)	Flower development	3	158.979321	159.007265	-	31		0.114	0.349	0.543		0.435	0.143	0.343	0.176	0.002	0.298	0.237	0.265	0.456	0.207	0.242	0.332	0.009	0.229	0.091	0.226	0.359	0.370	0.098	0.008	0.257	0.000	0.251	0.000	0.303	0.235	0.204	0.326	0.111	0.240	0.001		0.354	0.344	0.371	0.403	0.361
	GRMZM2G053766	Flower development	4	175.572628	175.584382	-	19		0.088	0.422	0.238		0.065	0.136	0.061	0.202	0.015	0.320	0.075	0.356	0.273	0.427	0.161	0.248	0.085	0.082	0.454	0.328	0.440	0.361	0.091	0.002	0.074	0.357	0.057	0.426	0.071	0.312	0.332	0.075	0.069	0.032	0.226		0.083	0.009	0.198	0.393	0.213
	GRMZM5G845163	Light perception & photoperiod	10	84.595566	84.600453	+	25		0.044	0.495	0.383		0.271	0.474	0.489	0.270	0.474	0.469	0.020	0.216	0.166	0.494	0.485	0.127	0.025	0.178	0.088	0.346	0.040	0.213	0.018	0.002	0.267	0.020	0.053	0.013	0.476	0.234	0.019	0.213	0.334	0.438	0.099		0.022	0.464	0.234	0.023	0.386
	GRMZM5G863596	Light perception & photoperiod	3	202.942770	202.965565	-	37		0.107	0.442	0.332		0.284	0.299	0.191	0.416	0.000	0.429	0.417	0.406	0.235	0.287	0.406	0.394	0.321	0.299	0.347	0.441	0.041	0.287	0.373	0.418	0.408	0.376	0.355	0.305	0.363	0.415	0.392	0.411	0.421	0.441	0.397		0.003	0.083	0.461	0.447	0.197
	GRMZM2G005732 (ZmPrr37)	Light perception & photoperiod	7	174.951694	174.985250	+	23		0.059	0.384	0.393		0.283	0.126	0.262	0.301	0.002	0.241	0.361	0.262	0.295	0.292	0.180	0.346	0.234	0.408	0.366	0.249	0.188	0.167	0.363	0.180	0.289	0.237	0.414	0.000	0.275	0.196	0.147	0.277	0.432	0.100	0.273		0.000	0.261	0.188	0.382	0.157
	GRMZM2G148216	Light perception & photoperiod	9	114.300377	114.304770	-	19		0.164	0.427	0.262		0.182	0.429	0.360	0.371	0.010	0.429	0.434	0.357	0.314	0.354	0.428	0.365	0.426	0.437	0.263	0.204	0.054	0.369	0.360	0.400	0.453	0.330	0.371	0.400	0.414	0.441	0.242	0.301	0.169	0.433	0.429		0.148	0.270	0.351	0.442	0.395
	GRMZM5G857992 (Ckb1)	Light perception & photoperiod	2	21.035891	21.041494	-	12		0.128	0.365	0.376		0.330	0.356	0.296	0.083	0.000	0.323	0.298	0.352	0.323	0.226	0.319	0.292	0.085	0.309	0.340	0.340	0.335	0.231	0.266	0.073	0.307	0.394	0.224	0.145	0.352	0.091	0.137	0.364	0.217	0.247	0.356		0.032	0.037	0.390	0.392	0.360
	GRMZM2G405368 (Conz1)	Light perception & photoperiod	9	34.628528	34.633066	+	23		0.128	0.278	0.217		0.224	0.020	0.098	0.231	0.002	0.180	0.286	0.149	0.184	0.122	0.225	0.303	0.264	0.165	0.289	0.244	0.187	0.222	0.132	0.188	0.076	0.135	0.088	0.043	0.209	0.198	0.244	0.253	0.296	0.167	0.243		0.000	0.222	0.239	0.235	0.260
	GRMZM2G115960	Light perception & photoperiod	3	48.804985	48.808667	-	20		0.170	0.280	0.311		0.329	0.312	0.269	0.094	0.021	0.369	0.126	0.210	0.346	0.291	0.349	0.349	0.072	0.116	0.274	0.329	0.245	0.300	0.335	0.209	0.352	0.243	0.048	0.258	0.321	0.033	0.285	0.293	0.321	0.325	0.149		0.188	0.225	0.369	0.349	0.357
	GRMZM2G025579	Light perception & photoperiod	9	108.517434	108.524415	+	10		0.239	0.388	0.294		0.330	0.391	0.328	0.177	0.187	0.350	0.185	0.267	0.146	0.367	0.289	0.252	0.134	0.260	0.406	0.450	0.307	0.413	0.220	0.237	0.352	0.131	0.111	0.168	0.303	0.189	0.132	0.240	0.239	0.101	0.258		0.227	0.224	0.282	0.288	0.429
Genes with less than five SNPs in the genic and 5 kb upstream region:
Flint	GRMZM2G119657	Light perception & photoperiod	1	227.115421	227.123371	-	3
	GRMZM2G140083 (Hb16)	Flower development	8	132.327747	132.328904	+	-
Dent	GRMZM2G450897	Autonomous & integrators	4	193.976633	193.994606	+	-
	GRMZM2G138230	Autonomous & integrators; Light perception & photoperiod	7	150.501750	150.512229	+	-
	GRMZM2G015011	Light perception & photoperiod	7	76.949829	76.951827	+	4
	GRMZM2G406651 (Farl10)	Light perception & photoperiod	7	150.279507	150.283657	+	2
	GRMZM2G306193	Light perception & photoperiod	3	106.123061	106.131455	-	3
[truncated: 2 more columns]
