# Supplementary material for: A comprehensive study of the genomic differentiation between temperate Dent and Flint maize
Source: Genome Biol. 2016 Jul 8;17:137. doi: 10.1186/s13059-016-1009-x (PMC4937532; doi:10.1186/s13059-016-1009-x)
Supplement: Additional file 7: Table S9. — Gene-wise level of differentiation of allele frequencies between landraces and Dent (left) and Flint (right) elite lines based on genotyping data. (XLSX 27 kb) [file 13059_2016_1009_MOESM7_ESM.xlsx]

## Sheet: Table.S9_Fst.landraces.elite
Table S9: Gene-wise level of differentiation of allele frequencies between landraces and Dent (left) and Flint (right) elite lines based on genotyping data. Number of genes and mean FST values (± standard error; se) are given for all (A) genes except the candidates, for candidate (C) genes, and for candidate genes associated with flowering (FT). For C vs. A and F vs. A, the p-values are given as …
Type	Landrace	Dent elite lines																						Flint elite lines
		Dent candidates											Flint candidates											Dent candidates											Flint candidates
		Genes				FST ± se				p-value			Genes				FST ± se				p-value			Genes				FST ± se				p-value			Genes				FST ± se				p-value
		A	C	FT		A	C	FT		C vs. A	FT vs. A		A	C	FT		A	C	FT		C vs. A	FT vs. A		A	C	FT		A	C	FT		C vs. A	FT vs. A		A	C	FT		A	C	FT		C vs. A	FT vs. A
Flint	AN	20.934	401	13		0.130 ± 0.001	0.243 ± 0.009	0.230 ± 0.039		4.7e-34	0.009		21.095	240	9		0.131 ± 0.001	0.195 ± 0.008	0.176 ± 0.039		4.1e-16	0.183		20,937	401	13		0.095 ± 0.001	0.123 ± 0.006	0.107 ± 0.019		5.8e-06	0.348		21.098	240	9		0.096 ± 0.001	0.121 ± 0.009	0.086 ± 0.028		0.626	0.603
	BA	20.936	401	13		0.170 ± 0.001	0.325 ± 0.011	0.378 ± 0.064		7.6e-47	5.5e-04		21.097	240	9		0.172 ± 0.001	0.246 ± 0.009	0.274 ± 0.047		2.8e-19	0.018		20,937	401	13		0.092 ± 0.001	0.102 ± 0.005	0.093 ± 0.022		0.894	0.760		21.098	240	9		0.092 ± 0.001	0.090 ± 0.008	0.053 ± 0.024		1.8e-04	0.089
	BU	20.936	401	13		0.181 ± 0.001	0.337 ± 0.011	0.383 ± 0.063		4.8e-42	0.002		21.097	240	9		0.183 ± 0.001	0.244 ± 0.008	0.282 ± 0.036		1.1e-15	0.009		20,935	401	13		0.102 ± 0.001	0.110 ± 0.005	0.112 ± 0.025		0.609	0.528		21.097	239	9		0.102 ± 0.001	0.081 ± 0.007	0.052 ± 0.017		1.5e-10	0.072
	CO	20.935	401	13		0.186 ± 0.001	0.442 ± 0.012	0.393 ± 0.056		7.6e-107	9.7e-05		21.096	240	9		0.190 ± 0.001	0.298 ± 0.008	0.291 ± 0.050		5.9e-39	0.032		20,933	401	13		0.074 ± 0.000	0.090 ± 0.004	0.078 ± 0.021		0.001	0.948		21.096	238	9		0.074 ± 0.000	0.034 ± 0.004	0.016 ± 0.008		2.3e-28	0.003
	FL	20,930	400	13		0.276 ± 0.001	0.475 ± 0.015	0.370 ± 0.085		4.3e-43	0.617		21,090	240	9		0.279 ± 0.001	0.339 ± 0.009	0.335 ± 0.044		3.1e-13	0.124		20,936	401	13		0.193 ± 0.001	0.209 ± 0.006	0.209 ± 0.031		0.003	0.388		21.097	240	9		0.194 ± 0.001	0.093 ± 0.008	0.093 ± 0.056		6.7e-5	7.8e-04
	GA	20.936	401	13		0.136 ± 0.001	0.320 ± 0.010	0.386 ± 0.048		6.7e-81	6.4e-07		21.097	240	9		0.139 ± 0.001	0.206 ± 0.007	0.221 ± 0.033		1.4e-24	0.012		20,937	401	13		0.057 ± 0.000	0.073 ± 0.004	0.049 ± 0.012		0.005	0.993		21.098	240	9		0.058 ± 0.000	0.064 ± 0.005	0.051 ± 0.015		0.925	0.897
	GB	20.934	401	13		0.197 ± 0.001	0.444 ± 0.012	0.371 ± 0.051		4.3e-93	5.7e-04		21.095	240	9		0.201 ± 0.001	0.305 ± 0.008	0.308 ± 0.044		5.8e-34	0.015		20,934	401	13		0.082 ± 0.001	0.100 ± 0.005	0.078 ± 0.026		0.015	0.471		21.096	239	9		0.083 ± 0.001	0.040 ± 0.004	0.029 ± 0.010		2.2e-28	0.011
	KL	20.934	401	13		0.141 ± 0.001	0.309 ± 0.010	0.314 ± 0.060		2.0e-67	0.002		21.095	240	9		0.143 ± 0.001	0.215 ± 0.009	0.151 ± 0.033		7.0e-19	0.629		20,936	401	13		0.095 ± 0.001	0.095 ± 0.005	0.148 ± 0.028		0.126	0.030		21.097	240	9		0.095 ± 0.001	0.120 ± 0.009	0.163 ± 0.041		0.808	0.067
	KR	20.931	401	13		0.148 ± 0.001	0.328 ± 0.011	0.269 ± 0.054		6.4e-66	0.041		21.092	240	9		0.151 ± 0.001	0.221 ± 0.008	0.214 ± 0.053		5.9e-22	0.218		20,936	401	13		0.085 ± 0.001	0.105 ± 0.005	0.093 ± 0.017		0.005	0.402		21.099	238	9		0.085 ± 0.001	0.092 ± 0.008	0.060 ± 0.024		0.020	0.258
	LC	20.934	401	13		0.188 ± 0.001	0.392 ± 0.012	0.385 ± 0.044		1.0e-72	3.7e-05		21.095	240	9		0.191 ± 0.001	0.277 ± 0.008	0.296 ± 0.044		2.5e-26	0.014		20,938	401	13		0.054 ± 0.000	0.066 ± 0.004	0.048 ± 0.016		0.167	0.704		21.096	239	9		0.081 ± 0.001	0.056 ± 0.006	0.053 ± 0.019		4.0e-16	0.261
	LD	20.937	401	13		0.131 ± 0.001	0.302 ± 0.009	0.361 ± 0.049		4.8e-87	3.3e-06		21.098	240	9		0.134 ± 0.001	0.207 ± 0.008	0.220 ± 0.030		2.5e-24	0.008		20,935	401	13		0.081 ± 0.001	0.093 ± 0.005	0.111 ± 0.026		0.503	0.221		21.099	240	9		0.054 ± 0.000	0.065 ± 0.005	0.026 ± 0.015		0.700	0.117
	LL	20.935	401	13		0.123 ± 0.001	0.294 ± 0.010	0.318 ± 0.051		1.1e-78	6.9e-05		21.096	240	9		0.126 ± 0.001	0.195 ± 0.007	0.201 ± 0.036		2.4e-27	0.023		20,936	401	13		0.057 ± 0.000	0.075 ± 0.005	0.044 ± 0.019		0.029	0.231		21.099	238	9		0.057 ± 0.000	0.069 ± 0.006	0.059 ± 0.022		0.818	0.949
	MB	20.936	401	13		0.191 ± 0.001	0.444 ± 0.012	0.398 ± 0.071		2.5e-102	0.001		21.097	240	9		0.194 ± 0.001	0.307 ± 0.008	0.281 ± 0.052		1.7e-40	0.068		20,933	401	13		0.140 ± 0.001	0.148 ± 0.005	0.109 ± 0.017		0.124	0.486		21.098	238	9		0.082 ± 0.001	0.037 ± 0.004	0.037 ± 0.019		5.1e-30	0.019
	MD	20.932	401	13		0.226 ± 0.001	0.445 ± 0.013	0.388 ± 0.054		1.2e-61	0.003		21.093	240	9		0.230 ± 0.001	0.279 ± 0.009	0.289 ± 0.057		4.1e-10	0.276		20,937	401	13		0.065 ± 0.000	0.073 ± 0.004	0.059 ± 0.024		0.281	0.282		21.096	238	9		0.140 ± 0.001	0.085 ± 0.007	0.057 ± 0.026		7.3e-29	0.004
	ML	20.935	401	13		0.187 ± 0.001	0.404 ± 0.013	0.443 ± 0.057		1.6e-64	2.5e-06		21.096	240	9		0.190 ± 0.001	0.292 ± 0.008	0.306 ± 0.040		1.1e-34	0.005		20,934	401	13		0.100 ± 0.001	0.117 ± 0.005	0.078 ± 0.029		0.030	0.140		21.096	239	9		0.101 ± 0.001	0.061 ± 0.005	0.054 ± 0.019		1.2e-21	0.089
	MO	20.935	401	13		0.169 ± 0.001	0.333 ± 0.011	0.365 ± 0.067		4.9e-54	0.002		21.096	240	9		0.171 ± 0.001	0.260 ± 0.008	0.241 ± 0.043		1.5e-28	0.062		20,933	401	13		0.088 ± 0.001	0.105 ± 0.005	0.092 ± 0.018		9.1e-05	0.496		21.096	238	9		0.088 ± 0.001	0.067 ± 0.006	0.061 ± 0.033		3.7e-10	0.098
	ND	20.931	399	13		0.193 ± 0.001	0.286 ± 0.011	0.344 ± 0.064		1.1e-12	0.004		21,090	240	9		0.194 ± 0.001	0.239 ± 0.009	0.240 ± 0.055		1.2e-08	0.336		20,936	401	13		0.153 ± 0.001	0.185 ± 0.007	0.151 ± 0.034		1.7e-05	0.978		21.097	240	9		0.154 ± 0.001	0.125 ± 0.010	0.156 ± 0.049		1.1e-12	0.725
	OM	20.932	399	13		0.172 ± 0.001	0.370 ± 0.012	0.329 ± 0.049		4.4e-65	3.4e-04		21.091	240	9		0.175 ± 0.001	0.245 ± 0.008	0.210 ± 0.040		2.9e-21	0.287		20,934	401	13		0.089 ± 0.001	0.097 ± 0.005	0.094 ± 0.024		0.415	0.868		21.097	238	9		0.090 ± 0.001	0.073 ± 0.006	0.067 ± 0.030		3.6e-09	0.187
	PE	20.935	401	13		0.155 ± 0.001	0.297 ± 0.011	0.221 ± 0.047		2.4e-37	0.133		21.096	240	9		0.157 ± 0.001	0.237 ± 0.009	0.250 ± 0.057		2.7e-20	0.068		20,936	401	13		0.098 ± 0.001	0.118 ± 0.005	0.141 ± 0.020		3.2e-05	0.018		21.098	239	9		0.098 ± 0.001	0.110 ± 0.009	0.058 ± 0.036		3.7e-05	0.012
	PF	20.935	401	13		0.231 ± 0.001	0.467 ± 0.013	0.392 ± 0.068		4.0e-73	0.008		21.096	240	9		0.234 ± 0.001	0.338 ± 0.008	0.328 ± 0.052		3.3e-32	0.059		20,934	401	13		0.130 ± 0.001	0.151 ± 0.006	0.119 ± 0.030		0.001	0.584		21.097	238	9		0.131 ± 0.001	0.060 ± 0.005	0.081 ± 0.040		4.1e-42	0.020
	RD	20.935	401	13		0.152 ± 0.001	0.328 ± 0.010	0.334 ± 0.054		7.4e-76	2.7e-04		21.096	240	9		0.154 ± 0.001	0.236 ± 0.008	0.256 ± 0.032		9.5e-28	0.003		20,937	401	13		0.068 ± 0.000	0.080 ± 0.005	0.075 ± 0.020		0.098	0.683		21.098	240	9		0.068 ± 0.000	0.069 ± 0.006	0.055 ± 0.017		0.126	0.738
	RM	20.932	401	13		0.237 ± 0.001	0.474 ± 0.013	0.344 ± 0.061		1.4e-75	0.033		21.093	240	9		0.240 ± 0.001	0.330 ± 0.009	0.318 ± 0.052		1.5e-24	0.102		20,933	401	13		0.137 ± 0.001	0.147 ± 0.006	0.119 ± 0.028		0.222	0.419		21.096	238	9		0.138 ± 0.001	0.081 ± 0.009	0.025 ± 0.009		4.4e-38	3.8e-05
	RO	20.934	401	13		0.191 ± 0.001	0.426 ± 0.012	0.417 ± 0.065		4.5e-88	6.7e-04		21.095	240	9		0.194 ± 0.001	0.295 ± 0.008	0.306 ± 0.046		6.8e-34	0.012		20,935	401	13		0.087 ± 0.001	0.105 ± 0.005	0.115 ± 0.021		0.009	0.094		21.097	239	9		0.088 ± 0.001	0.049 ± 0.006	0.062 ± 0.020		1.5e-26	0.340
	RT	20.931	401	13		0.235 ± 0.001	0.468 ± 0.014	0.429 ± 0.066		8.3e-68	0.001		21.092	240	9		0.238 ± 0.001	0.325 ± 0.009	0.313 ± 0.055		3.0e-23	0.138		20,933	401	13		0.137 ± 0.001	0.156 ± 0.006	0.156 ± 0.034		0.005	0.550		21.096	238	9		0.138 ± 0.001	0.072 ± 0.006	0.076 ± 0.041		8.9e-36	0.007
	SA	20.935	401	13		0.152 ± 0.001	0.350 ± 0.010	0.367 ± 0.038		4.7e-94	3.1e-06		21.096	240	9		0.155 ± 0.001	0.236 ± 0.008	0.278 ± 0.040		1.2e-24	0.002		20,933	401	13		0.081 ± 0.001	0.075 ± 0.004	0.066 ± 0.018		0.002	0.540		21.096	238	9		0.081 ± 0.001	0.083 ± 0.008	0.038 ± 0.021		5.5e-05	0.030
	SC	20.933	401	13		0.205 ± 0.001	0.469 ± 0.012	0.416 ± 0.051		2.5e-109	1.2e-04		21.094	240	9		0.208 ± 0.001	0.308 ± 0.008	0.272 ± 0.049		3.2e-31	0.151		20,934	401	13		0.095 ± 0.001	0.118 ± 0.005	0.112 ± 0.025		3.5e-06	0.444		21.097	238	9		0.096 ± 0.001	0.050 ± 0.006	0.044 ± 0.015		7.3e-32	0.038
	SF	20.935	401	13		0.195 ± 0.001	0.450 ± 0.011	0.370 ± 0.061		5.0e-109	0.002		21.096	240	9		0.199 ± 0.001	0.305 ± 0.008	0.269 ± 0.047		1.9e-36	0.088		20,936	401	13		0.083 ± 0.001	0.094 ± 0.005	0.109 ± 0.033		0.321	0.661		21.098	239	9		0.084 ± 0.001	0.047 ± 0.005	0.041 ± 0.015		3.3e-22	0.065
	SO	20.933	401	13		0.129 ± 0.001	0.295 ± 0.010	0.270 ± 0.049		6.0e-67	6.5e-04		21.094	240	9		0.131 ± 0.001	0.214 ± 0.008	0.269 ± 0.058		1.7e-30	0.011		20,937	401	13		0.075 ± 0.000	0.101 ± 0.005	0.101 ± 0.020		5.3e-05	0.118		21.098	240	9		0.075 ± 0.000	0.078 ± 0.006	0.077 ± 0.025		0.055	0.967
	TU	20.935	401	13		0.136 ± 0.001	0.283 ± 0.011	0.310 ± 0.066		7.5e-45	0.004		21.096	240	9		0.138 ± 0.001	0.211 ± 0.007	0.199 ± 0.035		1.6e-25	0.058		20,934	401	13		0.083 ± 0.001	0.115 ± 0.005	0.115 ± 0.022		8.0e-11	0.089		21.097	238	9		0.083 ± 0.001	0.074 ± 0.006	0.084 ± 0.028		3.7e-05	0.906
	VI	20.936	401	13		0.158 ± 0.001	0.347 ± 0.011	0.437 ± 0.059		2.6e-76	4.7e-06		21.097	240	9		0.161 ± 0.001	0.264 ± 0.008	0.291 ± 0.041		6.4e-42	0.002		20,936	401	13		0.079 ± 0.001	0.091 ± 0.005	0.078 ± 0.020		0.326	0.880		21.098	239	9		0.080 ± 0.001	0.040 ± 0.004	0.018 ± 0.015		5.4e-25	0.003
	WA	20.935	401	13		0.200 ± 0.001	0.448 ± 0.012	0.378 ± 0.056		7.6e-93	3.3e-04		21.096	240	9		0.204 ± 0.001	0.306 ± 0.008	0.297 ± 0.053		4.8e-34	0.056		20,934	401	13		0.089 ± 0.001	0.109 ± 0.005	0.079 ± 0.027		0.000	0.295		21.097	238	9		0.090 ± 0.001	0.050 ± 0.005	0.029 ± 0.011		8.4e-25	0.006
Dent	AL	20.928	398	13		0.147 ± 0.001	0.082 ± 0.006	0.089 ± 0.031		1.5e-59	0.011		21.086	240	9		0.145 ± 0.001	0.162 ± 0.008	0.197 ± 0.037		0.172	0.111		20,935	401	13		0.228 ± 0.001	0.341 ± 0.008	0.301 ± 0.029		5.0e-50	0.018		21.098	238	9		0.228 ± 0.001	0.381 ± 0.015	0.330 ± 0.082		4.9e-25	0.178
	CA	20.934	401	13		0.116 ± 0.001	0.148 ± 0.008	0.134 ± 0.038		0.242	0.908		21.095	240	9		0.116 ± 0.001	0.132 ± 0.008	0.087 ± 0.027		0.266	0.359		20,936	401	13		0.145 ± 0.001	0.218 ± 0.007	0.204 ± 0.033		1.5e-29	0.047		21.098	239	9		0.145 ± 0.001	0.236 ± 0.011	0.237 ± 0.051		3.6e-18	0.054
	GL	20.936	401	13		0.078 ± 0.001	0.214 ± 0.008	0.209 ± 0.036		3.0e-88	1.7e-05		21.097	240	9		0.080 ± 0.001	0.125 ± 0.006	0.098 ± 0.034		1.5e-15	0.878		20,938	401	13		0.072 ± 0.000	0.107 ± 0.005	0.107 ± 0.030		1.1e-12	0.351		21.099	240	9		0.072 ± 0.000	0.147 ± 0.008	0.157 ± 0.026		1.4e-22	0.001
	KN	20.933	401	13		0.076 ± 0.001	0.198 ± 0.007	0.235 ± 0.034		3.0e-71	1.2e-05		21.094	240	9		0.078 ± 0.001	0.100 ± 0.006	0.130 ± 0.036		1.1e-04	0.172		20,938	401	13		0.084 ± 0.001	0.127 ± 0.005	0.108 ± 0.028		6.6e-18	0.477		21.099	240	9		0.084 ± 0.001	0.189 ± 0.009	0.143 ± 0.056		5.5e-34	0.291
	OE	20.934	401	13		0.080 ± 0.001	0.171 ± 0.007	0.181 ± 0.020		8.6e-47	2.0e-05		21.095	240	9		0.081 ± 0.001	0.127 ± 0.006	0.125 ± 0.049		5.1e-14	0.659		20,938	401	13		0.077 ± 0.001	0.137 ± 0.005	0.121 ± 0.026		1.9e-40	0.068		21.099	240	9		0.077 ± 0.001	0.149 ± 0.009	0.136 ± 0.039		1.8e-18	0.145
	PL	20.928	398	13		0.128 ± 0.001	0.135 ± 0.008	0.113 ± 0.034		5.3e-05	0.283		21.086	240	9		0.128 ± 0.001	0.140 ± 0.008	0.221 ± 0.055		0.308	0.048		20,938	401	13		0.179 ± 0.001	0.247 ± 0.008	0.259 ± 0.043		3.8e-19	0.041		21.099	240	9		0.180 ± 0.001	0.280 ± 0.013	0.278 ± 0.076		5.8e-13	0.223
	TR	20.937	401	13		0.153 ± 0.001	0.197 ± 0.010	0.231 ± 0.075		0.439	0.995		21.098	240	9		0.153 ± 0.001	0.176 ± 0.008	0.139 ± 0.017		0.001	0.881		20,937	401	13		0.152 ± 0.001	0.200 ± 0.007	0.199 ± 0.023		6.5e-15	0.030		21.098	240	9		0.152 ± 0.001	0.189 ± 0.011	0.174 ± 0.040		0.020	0.514
Mean	Flint-type	20.934	401	13		0.178 ± 0.007	0.374 ± 0.013	0.358 ± 0.010		8.6e-18	8.4e-16		21.095	240	9		0.181 ± 0.007	0.264 ± 0.008	0.264 ± 0.008		7.9e-11	8.1e-10		20,935	401	13		0.095 ± 0.006	0.111 ± 0.006	0.101 ± 0.006		0.017	0.356		21.097	239	9		0.095 ± 0.005	0.072 ± 0.004	0.060 ± 0.006		6.0e-04	1.7e-06
	Dent-type	20.933	400	13		0.111 ± 0.012	0.164 ± 0.017	0.170 ± 0.022		0.026	0.073		21.093	240	9		0.112 ± 0.012	0.138 ± 0.010	0.142 ± 0.019		0.209	0.259		20,937	401	13		0.134 ± 0.022	0.197 ± 0.031	0.186 ± 0.029		0.209	0.209		21.099	240	9		0.134 ± 0.022	0.224 ± 0.032	0.208 ± 0.028		0.041	0.128
